# Supplementary material for: Differential Proinflammatory Signature in Vestibular Migraine and Meniere Disease
Source: Front Immunol. 2019 Jun 4;10:1229. doi: 10.3389/fimmu.2019.01229 (PMC6558181; doi:10.3389/fimmu.2019.01229)
Supplement: Supplementary file 1 [file Table_1.XLSX]

## Sheet: SUPP TABLE S1
Supplementary Table S1 – Differentially expressed genes in Vestibular Migraine and healthy controls (FC>2, p-value<0.02).
Symbol	Entrez Gene Name	Expr Fold Change	Expr p-value	Location
CACNA2D2	calcium voltage-gated channel auxiliary subunit alpha2delta 2	-5.311	5.89e-06	Plasma Membrane
ZNF3	zinc finger protein 3	-4.842	2.46e-05	Nucleus
SELENOP	selenoprotein P	-4.799	2.81e-05	Extracellular Space
CRYBA2	crystallin beta A2	-4.708	3.69e-05	Other
MYBL1	MYB proto-oncogene like 1	-4.611	4.95e-05	Nucleus
AFMID	arylformamidase	-4.381	9.86e-05	Nucleus
AMPD3	adenosine monophosphate deaminase 3	-4.221	0.000159	Cytoplasm
MXD1	MAX dimerization protein 1	4.16	0.00019	Nucleus
BVES	blood vessel epicardial substance	-4.156	0.000192	Plasma Membrane
COA3	cytochrome c oxidase assembly factor 3	-4.019	0.000288	Cytoplasm
UCK2	uridine-cytidine kinase 2	3.936	0.000366	Cytoplasm
XAGE1A/XAGE1B	X antigen family member 1B	-3.918	0.000385	Nucleus
AP2A1	adaptor related protein complex 2 subunit alpha 1	3.911	0.000394	Cytoplasm
SIGLEC10	sialic acid binding Ig like lectin 10	3.886	0.000423	Plasma Membrane
TAF8	TATA-box binding protein associated factor 8	-3.881	0.000428	Nucleus
BNIP3L	BCL2 interacting protein 3 like	-3.815	0.000518	Cytoplasm
NCKIPSD	NCK interacting protein with SH3 domain	-3.797	0.000546	Other
MSX2P1	msh homeobox 2 pseudogene 1	-3.789	0.000559	Other
FGFBP3	fibroblast growth factor binding protein 3	-3.774	0.000584	Extracellular Space
SBK1	SH3 domain binding kinase 1	-3.747	0.00063	Other
SS18	SS18, nBAF chromatin remodeling complex subunit	-3.723	0.000675	Nucleus
GCLM	glutamate-cysteine ligase modifier subunit	3.705	0.00071	Cytoplasm
PDGFB	platelet derived growth factor subunit B	3.685	0.000753	Extracellular Space
FER1L5	fer-1 like family member 5	-3.682	0.000758	Other
CABLES2	Cdk5 and Abl enzyme substrate 2	3.68	0.000762	Other
CHRM4	cholinergic receptor muscarinic 4	-3.68	0.000763	Plasma Membrane
NUAK1	NUAK family kinase 1	-3.666	0.000793	Nucleus
SLC27A3	solute carrier family 27 member 3	-3.651	0.000827	Cytoplasm
PCDHGA5	protocadherin gamma subfamily A, 5	-3.646	0.000839	Other
RABL2A	RAB, member of RAS oncogene family like 2A	-3.645	0.000841	Cytoplasm
PLXNA1	plexin A1	3.616	0.000914	Plasma Membrane
SLC12A8	solute carrier family 12 member 8	-3.615	0.000917	Other
KIF3B	kinesin family member 3B	3.614	0.000919	Cytoplasm
TOX3	TOX high mobility group box family member 3	-3.606	0.00094	Nucleus
TCTN3	tectonic family member 3	3.585	0.000998	Cytoplasm
TTC16	tetratricopeptide repeat domain 16	-3.579	0.00101	Other
ZNF765	zinc finger protein 765	-3.573	0.00103	Other
TUBA3E	tubulin alpha 3e	3.574	0.00103	Cytoplasm
SLC1A7	solute carrier family 1 member 7	-3.562	0.00106	Plasma Membrane
PMCHL1	pro-melanin concentrating hormone like 1 (pseudogene)	-3.559	0.00107	Extracellular Space
CSN1S1	casein alpha s1	-3.558	0.00108	Extracellular Space
ZBTB11	zinc finger and BTB domain containing 11	-3.55	0.0011	Nucleus
CKMT2	creatine kinase, mitochondrial 2	-3.547	0.00111	Cytoplasm
TNFRSF18	TNF receptor superfamily member 18	3.515	0.00121	Plasma Membrane
ISOC2	isochorismatase domain containing 2	3.507	0.00124	Cytoplasm
SLITRK5	SLIT and NTRK like family member 5	-3.498	0.00127	Plasma Membrane
ACCS	1-aminocyclopropane-1-carboxylate synthase homolog (inactive)	-3.499	0.00127	Other
LOC729737	uncharacterized LOC729737	-3.494	0.00129	Other
SLC26A6	solute carrier family 26 member 6	-3.476	0.00135	Cytoplasm
CHI3L2	chitinase 3 like 2	3.461	0.00141	Extracellular Space
FAM8A1	family with sequence similarity 8 member A1	-3.442	0.00149	Other
GTF2IRD2/GTF2IRD2B	GTF2I repeat domain containing 2	-3.422	0.00157	Nucleus
PRKCB	protein kinase C beta	-3.418	0.00159	Cytoplasm
FXYD2	FXYD domain containing ion transport regulator 2	-3.419	0.00159	Plasma Membrane
NLRP3	NLR family pyrin domain containing 3	3.413	0.00161	Cytoplasm
LYZ	lysozyme	-3.411	0.00162	Extracellular Space
PRR7	proline rich 7, synaptic	3.41	0.00162	Plasma Membrane
ANKZF1	ankyrin repeat and zinc finger domain containing 1	-3.395	0.00169	Nucleus
SLC19A3	solute carrier family 19 member 3	-3.393	0.0017	Plasma Membrane
PPIE	peptidylprolyl isomerase E	-3.392	0.00171	Nucleus
MXI1	MAX interactor 1, dimerization protein	-3.389	0.00172	Nucleus
TRIM45	tripartite motif containing 45	-3.383	0.00175	Cytoplasm
BMF	Bcl2 modifying factor	3.382	0.00176	Cytoplasm
CRTAM	cytotoxic and regulatory T cell molecule	-3.378	0.00177	Plasma Membrane
SNORA70C	small nucleolar RNA, H/ACA box 70C	-3.377	0.00178	Other
PRKRIP1	PRKR interacting protein 1	-3.375	0.00179	Nucleus
EIF5AL1	eukaryotic translation initiation factor 5A-like 1	-3.368	0.00182	Other
PMS2P1	PMS1 homolog 2, mismatch repair system component pseudogene 1	-3.365	0.00184	Other
RGMA	repulsive guidance molecule BMP co-receptor a	-3.359	0.00187	Plasma Membrane
LOC729652	uncharacterized LOC729652	-3.359	0.00187	Other
SLC35D2	solute carrier family 35 member D2	3.357	0.00188	Cytoplasm
DUS2	dihydrouridine synthase 2	-3.35	0.00192	Cytoplasm
CCDC65	coiled-coil domain containing 65	-3.341	0.00196	Other
ARFIP2	ADP ribosylation factor interacting protein 2	-3.341	0.00196	Cytoplasm
PRSS23	serine protease 23	-3.341	0.00196	Extracellular Space
TMIE	transmembrane inner ear	-3.337	0.00198	Other
IFNA1/IFNA13	interferon alpha 1	-3.335	0.00199	Extracellular Space
GATAD1	GATA zinc finger domain containing 1	3.327	0.00204	Nucleus
ZNF69	zinc finger protein 69	-3.321	0.00207	Nucleus
CACNG4	calcium voltage-gated channel auxiliary subunit gamma 4	-3.316	0.0021	Plasma Membrane
RPL23AP7	ribosomal protein L23a pseudogene 7	-3.314	0.00211	Other
ZNF410	zinc finger protein 410	3.315	0.00211	Nucleus
HDAC4	histone deacetylase 4	-3.308	0.00214	Nucleus
AJAP1	adherens junctions associated protein 1	-3.31	0.00214	Plasma Membrane
MVB12B	multivesicular body subunit 12B	-3.307	0.00216	Cytoplasm
CTDSPL2	CTD small phosphatase like 2	-3.303	0.00218	Nucleus
RAB33B	RAB33B, member RAS oncogene family	-3.3	0.0022	Cytoplasm
OSBP2	oxysterol binding protein 2	3.294	0.00223	Cytoplasm
WRB	tryptophan rich basic protein	-3.293	0.00224	Extracellular Space
FYTTD1	forty-two-three domain containing 1	-3.287	0.00228	Nucleus
SLC37A4	solute carrier family 37 member 4	-3.282	0.0023	Cytoplasm
LGALS8	galectin 8	-3.283	0.0023	Extracellular Space
NR2C1	nuclear receptor subfamily 2 group C member 1	-3.281	0.00231	Nucleus
ABCC6P2	ATP binding cassette subfamily C member 6 pseudogene 2	-3.282	0.00231	Other
UGGT2	UDP-glucose glycoprotein glucosyltransferase 2	-3.279	0.00233	Cytoplasm
ACTA2	actin, alpha 2, smooth muscle, aorta	-3.274	0.00235	Cytoplasm
mir-1224	microRNA 1224	-3.276	0.00235	Cytoplasm
MBNL2	muscleblind like splicing regulator 2	-3.274	0.00236	Nucleus
ARL15	ADP ribosylation factor like GTPase 15	-3.267	0.0024	Cytoplasm
LRCH4	leucine rich repeats and calponin homology domain containing 4	-3.264	0.00242	Cytoplasm
ALDOC	aldolase, fructose-bisphosphate C	-3.263	0.00243	Cytoplasm
HIST1H2AG	histone cluster 1 H2A family member g	-3.263	0.00243	Nucleus
HEXDC	hexosaminidase D	-3.262	0.00244	Other
ICAM2	intercellular adhesion molecule 2	-3.246	0.00254	Plasma Membrane
SP4	Sp4 transcription factor	-3.243	0.00256	Nucleus
ALDH1A2	aldehyde dehydrogenase 1 family member A2	-3.24	0.00258	Cytoplasm
WDR97	WD repeat domain 97	-3.237	0.0026	Other
SDC3	syndecan 3	-3.226	0.00268	Plasma Membrane
ZDHHC13	zinc finger DHHC-type containing 13	-3.223	0.0027	Nucleus
RDH11	retinol dehydrogenase 11	-3.214	0.00277	Cytoplasm
LOC143666	uncharacterized LOC143666	3.214	0.00277	Other
HMGB1	high mobility group box 1	-3.212	0.00278	Nucleus
MAPK14	mitogen-activated protein kinase 14	-3.208	0.00281	Cytoplasm
A1BG	alpha-1-B glycoprotein	-3.209	0.00281	Extracellular Space
TMEM159	transmembrane protein 159	-3.207	0.00283	Other
DDX11	DEAD/H-box helicase 11	-3.198	0.00289	Cytoplasm
PPP1CB	protein phosphatase 1 catalytic subunit beta	-3.197	0.0029	Cytoplasm
EFCC1	EF-hand and coiled-coil domain containing 1	-3.194	0.00292	Other
GRM2	glutamate metabotropic receptor 2	-3.195	0.00292	Plasma Membrane
TRAF6	TNF receptor associated factor 6	3.195	0.00292	Cytoplasm
CHST3	carbohydrate sulfotransferase 3	-3.191	0.00294	Cytoplasm
XPA	XPA, DNA damage recognition and repair factor	-3.192	0.00294	Nucleus
APOC2	apolipoprotein C2	-3.191	0.00295	Extracellular Space
PLCB4	phospholipase C beta 4	-3.188	0.00297	Cytoplasm
SLAMF6	SLAM family member 6	-3.187	0.00298	Plasma Membrane
RNASEH2B	ribonuclease H2 subunit B	-3.187	0.00298	Nucleus
CPN2	carboxypeptidase N subunit 2	-3.183	0.00301	Extracellular Space
AKT1	AKT serine/threonine kinase 1	-3.184	0.00301	Cytoplasm
MCM2	minichromosome maintenance complex component 2	3.18	0.00303	Nucleus
DYDC2	DPY30 domain containing 2	-3.179	0.00305	Extracellular Space
PIWIL2	piwi like RNA-mediated gene silencing 2	-3.174	0.00309	Cytoplasm
PIAS2	protein inhibitor of activated STAT 2	-3.17	0.00312	Nucleus
SRSF11	serine and arginine rich splicing factor 11	-3.163	0.00317	Nucleus
PLAG1	PLAG1 zinc finger	3.164	0.00317	Nucleus
POP7	POP7 homolog, ribonuclease P/MRP subunit	3.158	0.00322	Nucleus
ARAF	A-Raf proto-oncogene, serine/threonine kinase	-3.151	0.00328	Cytoplasm
KIF5A	kinesin family member 5A	-3.146	0.00332	Cytoplasm
NFAM1	NFAT activating protein with ITAM motif 1	-3.145	0.00334	Plasma Membrane
NLGN2	neuroligin 2	-3.142	0.00336	Plasma Membrane
DNAH1	dynein axonemal heavy chain 1	-3.141	0.00337	Extracellular Space
CNTN5	contactin 5	-3.141	0.00337	Plasma Membrane
TMEM30A	transmembrane protein 30A	-3.14	0.00338	Cytoplasm
FBXL2	F-box and leucine rich repeat protein 2	3.139	0.00339	Cytoplasm
USP41	ubiquitin specific peptidase 41	-3.137	0.00341	Other
GUCY1A1	guanylate cyclase 1 soluble subunit alpha 1	-3.137	0.00341	Cytoplasm
ADD3	adducin 3	-3.135	0.00342	Cytoplasm
VPS13D	vacuolar protein sorting 13 homolog D	3.136	0.00342	Cytoplasm
PPID	peptidylprolyl isomerase D	-3.133	0.00344	Cytoplasm
SPG21	SPG21, maspardin	-3.133	0.00345	Plasma Membrane
SCAND2P	SCAN domain containing 2 pseudogene	-3.126	0.00351	Nucleus
MS4A6E	membrane spanning 4-domains A6E	-3.124	0.00353	Other
OR14I1	olfactory receptor family 14 subfamily I member 1	-3.12	0.00356	Plasma Membrane
SLC4A1AP	solute carrier family 4 member 1 adaptor protein	3.115	0.00361	Nucleus
SERINC3	serine incorporator 3	-3.113	0.00363	Cytoplasm
ACAD8	acyl-CoA dehydrogenase family member 8	-3.112	0.00364	Cytoplasm
CD55	CD55 molecule (Cromer blood group)	3.106	0.0037	Plasma Membrane
GPSM1	G protein signaling modulator 1	-3.101	0.00375	Cytoplasm
VN1R1	vomeronasal 1 receptor 1	-3.098	0.00378	Plasma Membrane
RBM33	RNA binding motif protein 33	-3.098	0.00378	Other
MAMDC4	MAM domain containing 4	3.098	0.00378	Cytoplasm
CHGA	chromogranin A	-3.096	0.00379	Cytoplasm
TBX22	T-box 22	-3.097	0.00379	Nucleus
USP8	ubiquitin specific peptidase 8	-3.096	0.0038	Cytoplasm
CTSC	cathepsin C	-3.094	0.00382	Cytoplasm
GAGE1 (includes others)	G antigen 1	3.088	0.00388	Other
GRASP	general receptor for phosphoinositides 1 associated scaffold protein	3.081	0.00395	Plasma Membrane
ZNF213	zinc finger protein 213	3.081	0.00396	Nucleus
BOK	BOK, BCL2 family apoptosis regulator	-3.077	0.00399	Cytoplasm
AMY2A	amylase, alpha 2A (pancreatic)	-3.074	0.00403	Extracellular Space
CIAPIN1	cytokine induced apoptosis inhibitor 1	3.073	0.00403	Cytoplasm
PLCZ1	phospholipase C zeta 1	-3.071	0.00406	Cytoplasm
TAB2	TGF-beta activated kinase 1 (MAP3K7) binding protein 2	-3.071	0.00406	Cytoplasm
TBCCD1	TBCC domain containing 1	-3.071	0.00406	Cytoplasm
CALML4	calmodulin like 4	-3.07	0.00407	Other
CNGA3	cyclic nucleotide gated channel alpha 3	-3.069	0.00408	Plasma Membrane
FASTK	Fas activated serine/threonine kinase	-3.068	0.00409	Cytoplasm
LAMB2	laminin subunit beta 2	-3.068	0.00409	Extracellular Space
ZBTB44	zinc finger and BTB domain containing 44	-3.068	0.00409	Other
ABHD12B	abhydrolase domain containing 12B	-3.065	0.00412	Other
MRPS6	mitochondrial ribosomal protein S6	-3.061	0.00416	Cytoplasm
BCL2L11	BCL2 like 11	3.062	0.00416	Cytoplasm
KRBA1	KRAB-A domain containing 1	-3.055	0.00423	Other
TRIM4	tripartite motif containing 4	-3.056	0.00423	Cytoplasm
CCT5	chaperonin containing TCP1 subunit 5	3.055	0.00424	Cytoplasm
CLK3	CDC like kinase 3	-3.05	0.00429	Nucleus
BOLA2/BOLA2B	bolA family member 2	-3.05	0.00429	Cytoplasm
YBX2	Y-box binding protein 2	-3.049	0.0043	Cytoplasm
SREK1	splicing regulatory glutamic acid and lysine rich protein 1	-3.042	0.00438	Nucleus
KLHL22	kelch like family member 22	-3.042	0.00439	Cytoplasm
CERK	ceramide kinase	-3.038	0.00442	Plasma Membrane
DUSP15	dual specificity phosphatase 15	3.037	0.00443	Cytoplasm
STK35	serine/threonine kinase 35	3.036	0.00445	Cytoplasm
CARMIL1	capping protein regulator and myosin 1 linker 1	3.025	0.00458	Cytoplasm
ATP2C2	ATPase secretory pathway Ca2+ transporting 2	3.024	0.00459	Cytoplasm
MEF2D	myocyte enhancer factor 2D	-3.023	0.00461	Nucleus
UQCRH	ubiquinol-cytochrome c reductase hinge protein	-3.023	0.00461	Cytoplasm
PSAT1	phosphoserine aminotransferase 1	3.023	0.00461	Cytoplasm
TMEM39A	transmembrane protein 39A	3.022	0.00462	Other
OR4F21 (includes others)	olfactory receptor family 4 subfamily F member 29	-3.021	0.00463	Plasma Membrane
ADHFE1	alcohol dehydrogenase, iron containing 1	-3.017	0.00467	Cytoplasm
MAGEA2/MAGEA2B	MAGE family member A2	-3.018	0.00467	Nucleus
NPRL2	NPR2 like, GATOR1 complex subunit	-3.018	0.00467	Cytoplasm
FAM83H	family with sequence similarity 83 member H	3.017	0.00468	Other
NFIC	nuclear factor I C	-3.015	0.0047	Nucleus
AK1	adenylate kinase 1	-3.015	0.00471	Cytoplasm
ABL1	ABL proto-oncogene 1, non-receptor tyrosine kinase	3.014	0.00472	Nucleus
DEFB128	defensin beta 128	-3.011	0.00475	Extracellular Space
MAPK8IP2	mitogen-activated protein kinase 8 interacting protein 2	-3.009	0.00478	Cytoplasm
IL22RA2	interleukin 22 receptor subunit alpha 2	-3.007	0.0048	Plasma Membrane
PLPP1	phospholipid phosphatase 1	3.006	0.00481	Plasma Membrane
GIGYF1	GRB10 interacting GYF protein 1	-3.004	0.00484	Extracellular Space
BCAS4	breast carcinoma amplified sequence 4	-3.003	0.00486	Cytoplasm
CS	citrate synthase	3	0.00489	Cytoplasm
RPS6KB2	ribosomal protein S6 kinase B2	-2.996	0.00494	Cytoplasm
R3HDM1	R3H domain containing 1	-2.994	0.00497	Other
P4HTM	prolyl 4-hydroxylase, transmembrane	-2.991	0.00501	Cytoplasm
GSDMB	gasdermin B	-2.991	0.00501	Cytoplasm
EIF3A	eukaryotic translation initiation factor 3 subunit A	-2.99	0.00502	Cytoplasm
WASHC1	WASH complex subunit 1	-2.99	0.00502	Cytoplasm
CASP3	caspase 3	-2.989	0.00503	Cytoplasm
VPS16	VPS16, CORVET/HOPS core subunit	-2.989	0.00504	Cytoplasm
RASGRP4	RAS guanyl releasing protein 4	2.98	0.00515	Cytoplasm
P4HA1	prolyl 4-hydroxylase subunit alpha 1	-2.98	0.00516	Cytoplasm
FAHD2A	fumarylacetoacetate hydrolase domain containing 2A	-2.979	0.00517	Other
CBWD3/CBWD6	COBW domain containing 3	-2.978	0.00518	Other
CCR3	C-C motif chemokine receptor 3	2.973	0.00525	Plasma Membrane
ZNF322P1	zinc finger protein 322 pseudogene 1	-2.972	0.00527	Other
EAPP	E2F associated phosphoprotein	-2.971	0.00528	Cytoplasm
LRRC20	leucine rich repeat containing 20	-2.969	0.0053	Other
CLK1	CDC like kinase 1	-2.967	0.00533	Nucleus
SP3	Sp3 transcription factor	-2.967	0.00534	Nucleus
ARHGAP21	Rho GTPase activating protein 21	-2.965	0.00536	Cytoplasm
RUNX1T1	RUNX1 translocation partner 1	-2.964	0.00537	Nucleus
ARMC5	armadillo repeat containing 5	2.963	0.00538	Cytoplasm
KLHL7	kelch like family member 7	-2.957	0.00547	Nucleus
ZNF358	zinc finger protein 358	-2.956	0.00548	Nucleus
SIPA1	signal-induced proliferation-associated 1	-2.953	0.00553	Cytoplasm
RDH5	retinol dehydrogenase 5	-2.948	0.0056	Cytoplasm
DNAJC17	DnaJ heat shock protein family (Hsp40) member C17	-2.943	0.00567	Other
CNNM4	cyclin and CBS domain divalent metal cation transport mediator 4	2.943	0.00567	Plasma Membrane
OR2T33	olfactory receptor family 2 subfamily T member 33	-2.941	0.0057	Plasma Membrane
TMED4	transmembrane p24 trafficking protein 4	-2.941	0.00571	Cytoplasm
RNASEL	ribonuclease L	-2.938	0.00574	Cytoplasm
ABTB1	ankyrin repeat and BTB domain containing 1	-2.934	0.00581	Cytoplasm
FAM13A	family with sequence similarity 13 member A	-2.934	0.00581	Cytoplasm
ZNF20	zinc finger protein 20	-2.934	0.00581	Nucleus
LHPP	phospholysine phosphohistidine inorganic pyrophosphate phosphatase	-2.931	0.00585	Cytoplasm
ATXN1	ataxin 1	-2.93	0.00587	Nucleus
MTMR8	myotubularin related protein 8	-2.929	0.00588	Nucleus
PNMA8B	PNMA family member 8B	2.929	0.00588	Other
MSTO1	misato 1, mitochondrial distribution and morphology regulator	-2.928	0.0059	Cytoplasm
TTC5	tetratricopeptide repeat domain 5	2.928	0.0059	Nucleus
BSCL2	BSCL2, seipin lipid droplet biogenesis associated	-2.926	0.00593	Cytoplasm
ING4	inhibitor of growth family member 4	-2.924	0.00596	Nucleus
HYAL4	hyaluronoglucosaminidase 4	-2.922	0.00598	Plasma Membrane
SNORD96B	small nucleolar RNA, C/D box 96B	-2.922	0.00599	Other
TCAP	titin-cap	2.922	0.00599	Cytoplasm
LOC285074	anaphase promoting complex subunit 1 pseudogene	-2.919	0.00604	Other
MYO15A	myosin XVA	-2.917	0.00606	Cytoplasm
NAB2	NGFI-A binding protein 2	-2.916	0.00608	Nucleus
ASH1L	ASH1 like histone lysine methyltransferase	-2.915	0.0061	Nucleus
SEC14L3	SEC14 like lipid binding 3	-2.912	0.00614	Extracellular Space
MYL5	myosin light chain 5	2.913	0.00614	Cytoplasm
CITED4	Cbp/p300 interacting transactivator with Glu/Asp rich carboxy-terminal domain 4	2.911	0.00616	Nucleus
GPIHBP1	glycosylphosphatidylinositol anchored high density lipoprotein binding protein 1	-2.91	0.00618	Plasma Membrane
BRAF	B-Raf proto-oncogene, serine/threonine kinase	2.909	0.00619	Cytoplasm
NABP2	nucleic acid binding protein 2	2.909	0.00619	Nucleus
LSM5	LSM5 homolog, U6 small nuclear RNA and mRNA degradation associated	-2.906	0.00624	Cytoplasm
PRC1	protein regulator of cytokinesis 1	2.906	0.00624	Nucleus
PTPRA	protein tyrosine phosphatase, receptor type A	2.906	0.00625	Plasma Membrane
IRX1	iroquois homeobox 1	-2.905	0.00626	Nucleus
PPP6R2	protein phosphatase 6 regulatory subunit 2	-2.899	0.00636	Cytoplasm
NSMF	NMDA receptor synaptonuclear signaling and neuronal migration factor	-2.899	0.00636	Extracellular Space
SLC10A3	solute carrier family 10 member 3	2.898	0.00637	Plasma Membrane
OGFOD2	2-oxoglutarate and iron dependent oxygenase domain containing 2	2.896	0.0064	Other
PTPN4	protein tyrosine phosphatase, non-receptor type 4	-2.895	0.00641	Cytoplasm
WASH3P	WAS protein family homolog 3, pseudogene	-2.896	0.00641	Plasma Membrane
DBNDD1	dysbindin domain containing 1	-2.895	0.00643	Other
CLEC4M	C-type lectin domain family 4 member M	-2.891	0.00649	Plasma Membrane
LYSMD4	LysM domain containing 4	-2.891	0.0065	Other
NUDT19	nudix hydrolase 19	-2.887	0.00655	Cytoplasm
NBR2	neighbor of BRCA1 lncRNA 2	2.883	0.00662	Other
ANKRD33	ankyrin repeat domain 33	-2.883	0.00663	Nucleus
LOC728554	THO complex 3 pseudogene	-2.882	0.00664	Other
KRT126P	keratin 126 pseudogene	-2.882	0.00664	Other
PLOD1	procollagen-lysine,2-oxoglutarate 5-dioxygenase 1	-2.881	0.00666	Cytoplasm
NNT	nicotinamide nucleotide transhydrogenase	-2.879	0.00669	Cytoplasm
STOML1	stomatin like 1	2.878	0.00671	Other
ANKRD44	ankyrin repeat domain 44	-2.873	0.0068	Other
LMO4	LIM domain only 4	-2.872	0.00681	Nucleus
FHL2	four and a half LIM domains 2	2.872	0.00681	Nucleus
FBXO38	F-box protein 38	-2.872	0.00682	Other
SLC10A7	solute carrier family 10 member 7	-2.869	0.00687	Other
KCNJ13	potassium voltage-gated channel subfamily J member 13	-2.867	0.00689	Plasma Membrane
CCDC151	coiled-coil domain containing 151	-2.868	0.00689	Cytoplasm
ALDH1A1	aldehyde dehydrogenase 1 family member A1	-2.867	0.0069	Cytoplasm
KRT24	keratin 24	-2.867	0.0069	Cytoplasm
SNORA49	small nucleolar RNA, H/ACA box 49	-2.865	0.00694	Other
ATMIN	ATM interactor	-2.862	0.00699	Nucleus
DERL3	derlin 3	2.862	0.007	Cytoplasm
CLK2	CDC like kinase 2	-2.858	0.00706	Nucleus
GNL1	G protein nucleolar 1 (putative)	-2.858	0.00707	Nucleus
RPL39L	ribosomal protein L39 like	-2.856	0.00709	Other
DGCR6/LOC102724770	DiGeorge syndrome critical region gene 6	-2.856	0.0071	Nucleus
PDZD4	PDZ domain containing 4	-2.855	0.00711	Cytoplasm
PBX2	PBX homeobox 2	-2.855	0.00711	Nucleus
POLR2E	RNA polymerase II subunit E	2.855	0.00711	Nucleus
CPA3	carboxypeptidase A3	2.853	0.00715	Extracellular Space
EFHC2	EF-hand domain containing 2	2.852	0.00717	Other
HPSE2	heparanase 2 (inactive)	-2.852	0.00718	Plasma Membrane
SLC44A1	solute carrier family 44 member 1	-2.85	0.0072	Plasma Membrane
LAIR2	leukocyte associated immunoglobulin like receptor 2	2.849	0.00723	Plasma Membrane
TOGARAM2	TOG array regulator of axonemal microtubules 2	-2.848	0.00724	Other
FLJ46284	uncharacterized LOC441369	-2.848	0.00725	Other
DICER1	dicer 1, ribonuclease III	-2.846	0.00729	Cytoplasm
OR5AR1	olfactory receptor family 5 subfamily AR member 1 (gene/pseudogene)	-2.844	0.00732	Plasma Membrane
ARHGAP12	Rho GTPase activating protein 12	-2.844	0.00732	Cytoplasm
TMEM18	transmembrane protein 18	2.84	0.00739	Nucleus
CBX8	chromobox 8	2.837	0.00744	Nucleus
POLR2M	RNA polymerase II subunit M	-2.837	0.00746	Nucleus
CCDC26	CCDC26 long non-coding RNA	2.834	0.0075	Other
CLCN3	chloride voltage-gated channel 3	-2.834	0.00751	Plasma Membrane
FLI1	Fli-1 proto-oncogene, ETS transcription factor	-2.833	0.00753	Nucleus
FCHSD1	FCH and double SH3 domains 1	-2.832	0.00755	Other
SHQ1	SHQ1, H/ACA ribonucleoprotein assembly factor	-2.827	0.00764	Nucleus
WSB2	WD repeat and SOCS box containing 2	-2.825	0.00767	Cytoplasm
CPT1A	carnitine palmitoyltransferase 1A	2.825	0.00767	Cytoplasm
EZH1	enhancer of zeste 1 polycomb repressive complex 2 subunit	-2.823	0.00771	Nucleus
ZDHHC16	zinc finger DHHC-type containing 16	2.823	0.00772	Cytoplasm
WDR44	WD repeat domain 44	-2.822	0.00775	Cytoplasm
PLA2G4D	phospholipase A2 group IVD	-2.82	0.00778	Cytoplasm
MRPS25	mitochondrial ribosomal protein S25	-2.82	0.00778	Cytoplasm
TTC38	tetratricopeptide repeat domain 38	-2.82	0.00779	Cytoplasm
RABL2B	RAB, member of RAS oncogene family like 2B	-2.82	0.00779	Cytoplasm
MUC4	mucin 4, cell surface associated	-2.819	0.0078	Plasma Membrane
LARGE2	LARGE xylosyl- and glucuronyltransferase 2	-2.818	0.00781	Cytoplasm
E4F1	E4F transcription factor 1	-2.818	0.00783	Nucleus
HMMR	hyaluronan mediated motility receptor	-2.811	0.00797	Plasma Membrane
ZFP1	ZFP1 zinc finger protein	-2.809	0.008	Nucleus
KLRF1	killer cell lectin like receptor F1	-2.809	0.008	Plasma Membrane
TAS1R2	taste 1 receptor member 2	-2.809	0.00801	Plasma Membrane
ATP8B4	ATPase phospholipid transporting 8B4 (putative)	-2.807	0.00803	Plasma Membrane
BAZ2A	bromodomain adjacent to zinc finger domain 2A	-2.807	0.00804	Nucleus
CCND1	cyclin D1	2.805	0.00808	Nucleus
ICE1	interactor of little elongation complex ELL subunit 1	-2.804	0.00809	Nucleus
ESRRG	estrogen related receptor gamma	-2.803	0.00812	Nucleus
ATXN2L	ataxin 2 like	-2.801	0.00816	Nucleus
ERLIN1	ER lipid raft associated 1	2.8	0.00818	Plasma Membrane
VEGFB	vascular endothelial growth factor B	-2.798	0.00822	Extracellular Space
CARD8	caspase recruitment domain family member 8	-2.796	0.00827	Nucleus
ABHD13	abhydrolase domain containing 13	-2.796	0.00827	Other
TKFC	triokinase and FMN cyclase	2.792	0.00835	Cytoplasm
SPG7	SPG7, paraplegin matrix AAA peptidase subunit	2.791	0.00838	Cytoplasm
CFP	complement factor properdin	2.79	0.0084	Extracellular Space
SPP1	secreted phosphoprotein 1	-2.789	0.00842	Extracellular Space
VGLL4	vestigial like family member 4	-2.788	0.00844	Nucleus
WDR54	WD repeat domain 54	-2.788	0.00845	Other
CCDC149	coiled-coil domain containing 149	-2.786	0.00848	Other
ERBB2	erb-b2 receptor tyrosine kinase 2	-2.786	0.00849	Plasma Membrane
SRFBP1	serum response factor binding protein 1	2.786	0.00849	Nucleus
BAG1	BCL2 associated athanogene 1	2.785	0.00849	Cytoplasm
SACM1L	SAC1 like phosphatidylinositide phosphatase	-2.78	0.00862	Cytoplasm
VPS26A	VPS26, retromer complex component A	-2.778	0.00865	Cytoplasm
INPP5F	inositol polyphosphate-5-phosphatase F	-2.777	0.00867	Plasma Membrane
TMUB2	transmembrane and ubiquitin like domain containing 2	-2.775	0.00872	Other
CNOT4	CCR4-NOT transcription complex subunit 4	-2.775	0.00872	Cytoplasm
SNHG7	small nucleolar RNA host gene 7	2.774	0.00874	Other
PJVK	pejvakin	-2.77	0.00884	Other
LRTOMT	leucine rich transmembrane and O-methyltransferase domain containing	2.769	0.00885	Plasma Membrane
FLJ46906	uncharacterized LOC441172	-2.768	0.00888	Other
HNRNPH1	heterogeneous nuclear ribonucleoprotein H1	-2.767	0.0089	Nucleus
CABP1	calcium binding protein 1	-2.767	0.0089	Plasma Membrane
CBLL1	Cbl proto-oncogene like 1	2.765	0.00894	Nucleus
EZH2	enhancer of zeste 2 polycomb repressive complex 2 subunit	2.763	0.00899	Nucleus
TRPV1	transient receptor potential cation channel subfamily V member 1	2.761	0.00903	Plasma Membrane
JMJD6	arginine demethylase and lysine hydroxylase	2.76	0.00906	Plasma Membrane
HTRA4	HtrA serine peptidase 4	-2.757	0.00912	Other
RXYLT1	ribitol xylosyltransferase 1	2.757	0.00912	Plasma Membrane
RBMX2	RNA binding motif protein X-linked 2	-2.757	0.00913	Other
NIPAL1	NIPA like domain containing 1	-2.753	0.00921	Other
PPFIBP1	PPFIA binding protein 1	-2.753	0.00921	Plasma Membrane
SCRIB	scribbled planar cell polarity protein	-2.752	0.00924	Cytoplasm
PTK2	protein tyrosine kinase 2	2.752	0.00925	Cytoplasm
ZRSR2	zinc finger CCCH-type, RNA binding motif and serine/arginine rich 2	-2.751	0.00926	Nucleus
MITF	melanogenesis associated transcription factor	-2.75	0.00929	Nucleus
NBPF7	NBPF member 7	-2.75	0.0093	Other
MAP4K2	mitogen-activated protein kinase kinase kinase kinase 2	-2.745	0.0094	Cytoplasm
AMY2B	amylase, alpha 2B (pancreatic)	-2.744	0.00943	Extracellular Space
DEXI	Dexi homolog	-2.742	0.00946	Other
CDKN1B	cyclin dependent kinase inhibitor 1B	-2.742	0.00948	Nucleus
RAMAC	RNA guanine-7 methyltransferase activating subunit	-2.741	0.0095	Nucleus
RAB3IP	RAB3A interacting protein	-2.74	0.00952	Cytoplasm
HAS2-AS1	HAS2 antisense RNA 1	-2.74	0.00952	Other
RNASET2	ribonuclease T2	-2.74	0.00953	Cytoplasm
GZMH	granzyme H	-2.74	0.00953	Cytoplasm
IGFBPL1	insulin like growth factor binding protein like 1	2.739	0.00954	Extracellular Space
FBXL19-AS1	FBXL19 antisense RNA 1	-2.738	0.00957	Other
ZNF485	zinc finger protein 485	-2.738	0.00957	Nucleus
STK25	serine/threonine kinase 25	-2.738	0.00957	Cytoplasm
PDXDC2P	--	2.736	0.00961	Other
NAPRT	nicotinate phosphoribosyltransferase	-2.736	0.00962	Cytoplasm
SPRYD3	SPRY domain containing 3	-2.736	0.00963	Other
CELA3B	chymotrypsin like elastase family member 3B	-2.734	0.00966	Other
KLC1	kinesin light chain 1	-2.734	0.00966	Cytoplasm
NOTCH4	notch 4	2.733	0.00968	Plasma Membrane
DCTN4	dynactin subunit 4	-2.731	0.00974	Nucleus
BCL7B	BCL tumor suppressor 7B	2.731	0.00975	Nucleus
RFC3	replication factor C subunit 3	-2.728	0.0098	Nucleus
CEND1	cell cycle exit and neuronal differentiation 1	-2.728	0.0098	Other
FNBP1L	formin binding protein 1 like	2.727	0.00983	Cytoplasm
SNX21	sorting nexin family member 21	2.726	0.00985	Cytoplasm
AKT3	AKT serine/threonine kinase 3	-2.725	0.00987	Cytoplasm
DEFB106A/DEFB106B	defensin beta 106A	-2.726	0.00987	Extracellular Space
PLEKHG3	pleckstrin homology and RhoGEF domain containing G3	-2.725	0.00988	Other
GPR19	G protein-coupled receptor 19	-2.723	0.00994	Plasma Membrane
LRR1	leucine rich repeat protein 1	-2.722	0.00995	Cytoplasm
RDH8	retinol dehydrogenase 8	-2.722	0.00996	Plasma Membrane
CNFN	cornifelin	-2.721	0.00999	Cytoplasm
KRTAP10-3	keratin associated protein 10-3	-2.715	0.0101	Cytoplasm
ARHGEF18	Rho/Rac guanine nucleotide exchange factor 18	-2.716	0.0101	Cytoplasm
PFKFB4	6-phosphofructo-2-kinase/fructose-2,6-biphosphatase 4	-2.716	0.0101	Cytoplasm
VAMP5	vesicle associated membrane protein 5	-2.716	0.0101	Plasma Membrane
TMC3	transmembrane channel like 3	-2.711	0.0102	Other
CLDN14	claudin 14	-2.712	0.0102	Plasma Membrane
MATK	megakaryocyte-associated tyrosine kinase	-2.712	0.0102	Cytoplasm
BCR	BCR, RhoGEF and GTPase activating protein	2.711	0.0102	Cytoplasm
IGF2BP1	insulin like growth factor 2 mRNA binding protein 1	-2.708	0.0103	Cytoplasm
SLC9A1	solute carrier family 9 member A1	-2.708	0.0103	Plasma Membrane
ZMIZ2	zinc finger MIZ-type containing 2	2.708	0.0103	Nucleus
TSEN15	tRNA splicing endonuclease subunit 15	-2.706	0.0104	Nucleus
TRPT1	tRNA phosphotransferase 1	-2.7	0.0105	Other
SNHG3	small nucleolar RNA host gene 3	-2.697	0.0106	Nucleus
CYB5R2	cytochrome b5 reductase 2	2.696	0.0106	Cytoplasm
HIST1H3A	histone cluster 1 H3 family member a	2.695	0.0106	Nucleus
PCYOX1	prenylcysteine oxidase 1	-2.694	0.0107	Cytoplasm
ROCK1	Rho associated coiled-coil containing protein kinase 1	-2.695	0.0107	Cytoplasm
DNASE1	deoxyribonuclease 1	2.693	0.0107	Extracellular Space
IQCN	IQ motif containing N	-2.688	0.0108	Cytoplasm
TCEAL8	transcription elongation factor A like 8	-2.69	0.0108	Other
KCNK7	potassium two pore domain channel subfamily K member 7	-2.691	0.0108	Plasma Membrane
CLEC4E	C-type lectin domain family 4 member E	2.69	0.0108	Plasma Membrane
IL11RA	interleukin 11 receptor subunit alpha	-2.681	0.011	Plasma Membrane
TMTC4	transmembrane and tetratricopeptide repeat containing 4	-2.681	0.011	Other
GMPR2	guanosine monophosphate reductase 2	-2.681	0.011	Cytoplasm
GPBP1L1	GC-rich promoter binding protein 1 like 1	-2.681	0.011	Other
MAX	MYC associated factor X	2.681	0.011	Nucleus
SCAMP1	secretory carrier membrane protein 1	-2.677	0.0111	Cytoplasm
IL17RC	interleukin 17 receptor C	-2.677	0.0111	Plasma Membrane
CAT	catalase	-2.678	0.0111	Cytoplasm
TIA1	TIA1 cytotoxic granule associated RNA binding protein	-2.679	0.0111	Nucleus
ABCG1	ATP binding cassette subfamily G member 1	2.68	0.0111	Plasma Membrane
PLA2G4B	phospholipase A2 group IVB	-2.675	0.0112	Cytoplasm
ADIPOQ	adiponectin, C1Q and collagen domain containing	-2.676	0.0112	Extracellular Space
mir-573	microRNA 573	-2.67	0.0113	Cytoplasm
TFIP11	tuftelin interacting protein 11	-2.67	0.0113	Extracellular Space
PRKRA	protein activator of interferon induced protein kinase EIF2AK2	-2.67	0.0113	Cytoplasm
FOXRED2	FAD dependent oxidoreductase domain containing 2	-2.671	0.0113	Cytoplasm
UGT2B11	UDP glucuronosyltransferase family 2 member B11	-2.672	0.0113	Cytoplasm
RFX2	regulatory factor X2	2.671	0.0113	Nucleus
BRWD3	bromodomain and WD repeat domain containing 3	2.671	0.0113	Other
MYF5	myogenic factor 5	-2.666	0.0114	Nucleus
MAP3K6	mitogen-activated protein kinase kinase kinase 6	-2.667	0.0114	Other
SPC25	SPC25, NDC80 kinetochore complex component	-2.669	0.0114	Cytoplasm
SP1	Sp1 transcription factor	-2.669	0.0114	Nucleus
FAM53C	family with sequence similarity 53 member C	-2.669	0.0114	Other
FCRL4	Fc receptor like 4	2.669	0.0114	Cytoplasm
PCYT2	phosphate cytidylyltransferase 2, ethanolamine	-2.662	0.0115	Cytoplasm
GNPTG	N-acetylglucosamine-1-phosphate transferase subunit gamma	-2.663	0.0115	Cytoplasm
ZBTB6	zinc finger and BTB domain containing 6	-2.664	0.0115	Nucleus
CTTN	cortactin	2.664	0.0115	Plasma Membrane
PAK6	p21 (RAC1) activated kinase 6	-2.659	0.0116	Cytoplasm
CDKL3	cyclin dependent kinase like 3	-2.66	0.0116	Cytoplasm
FOXO4	forkhead box O4	-2.662	0.0116	Nucleus
ORM2	orosomucoid 2	2.66	0.0116	Extracellular Space
RPS10P3	ribosomal protein S10 pseudogene 3	-2.656	0.0117	Other
PROKR2	prokineticin receptor 2	-2.657	0.0117	Plasma Membrane
FBN2	fibrillin 2	-2.657	0.0117	Extracellular Space
CDC14C	cell division cycle 14C	-2.658	0.0117	Nucleus
ATP5IF1	ATP synthase inhibitory factor subunit 1	-2.659	0.0117	Cytoplasm
LEPR	leptin receptor	-2.659	0.0117	Plasma Membrane
ADAMTSL2	ADAMTS like 2	2.659	0.0117	Extracellular Space
CD99L2	CD99 molecule like 2	-2.653	0.0118	Plasma Membrane
RNASE10	ribonuclease A family member 10 (inactive)	-2.655	0.0118	Extracellular Space
GNG7	G protein subunit gamma 7	-2.655	0.0118	Plasma Membrane
BAD	BCL2 associated agonist of cell death	2.653	0.0118	Cytoplasm
SPAST	spastin	-2.649	0.0119	Nucleus
DHRS1	dehydrogenase/reductase 1	-2.647	0.012	Cytoplasm
CAPS2	calcyphosine 2	-2.648	0.012	Other
LOXL1	lysyl oxidase like 1	-2.648	0.012	Extracellular Space
IKZF4	IKAROS family zinc finger 4	2.647	0.012	Nucleus
CTR9	CTR9 homolog, Paf1/RNA polymerase II complex component	2.647	0.012	Nucleus
EPS15L1	epidermal growth factor receptor pathway substrate 15 like 1	2.647	0.012	Plasma Membrane
AKR1C8P	aldo-keto reductase family 1 member C8, pseudogene	-2.643	0.0121	Other
FABP4	fatty acid binding protein 4	-2.644	0.0121	Cytoplasm
KALRN	kalirin RhoGEF kinase	-2.644	0.0121	Cytoplasm
GNL3L	G protein nucleolar 3 like	-2.644	0.0121	Nucleus
SOX8	SRY-box 8	-2.645	0.0121	Nucleus
UCN	urocortin	-2.645	0.0121	Extracellular Space
SLC45A3	solute carrier family 45 member 3	2.642	0.0121	Cytoplasm
DHRS9	dehydrogenase/reductase 9	-2.637	0.0123	Cytoplasm
CEP295	centrosomal protein 295	-2.638	0.0123	Cytoplasm
MAPKBP1	mitogen-activated protein kinase binding protein 1	2.637	0.0123	Cytoplasm
STIMATE	STIM activating enhancer	2.636	0.0123	Cytoplasm
PHF21A	PHD finger protein 21A	-2.633	0.0124	Nucleus
KDM7A	lysine demethylase 7A	-2.633	0.0124	Nucleus
SUMO2	small ubiquitin-like modifier 2	-2.634	0.0124	Nucleus
YPEL4	yippee like 4	-2.634	0.0124	Nucleus
ULK1	unc-51 like autophagy activating kinase 1	-2.634	0.0124	Cytoplasm
IFFO1	intermediate filament family orphan 1	-2.635	0.0124	Other
TENT5A	terminal nucleotidyltransferase 5A	-2.635	0.0124	Other
NECTIN2	nectin cell adhesion molecule 2	2.633	0.0124	Plasma Membrane
KANSL1	KAT8 regulatory NSL complex subunit 1	-2.629	0.0125	Nucleus
ZSWIM7	zinc finger SWIM-type containing 7	-2.63	0.0125	Other
SNHG8	small nucleolar RNA host gene 8	2.631	0.0125	Other
CAD	carbamoyl-phosphate synthetase 2, aspartate transcarbamylase, and dihydroorotase	2.63	0.0125	Cytoplasm
CDKN1A	cyclin dependent kinase inhibitor 1A	2.63	0.0125	Nucleus
PYHIN1	pyrin and HIN domain family member 1	-2.626	0.0126	Nucleus
CETN1	centrin 1	-2.622	0.0127	Nucleus
LAMA1	laminin subunit alpha 1	-2.624	0.0127	Extracellular Space
CAPS	calcyphosine	-2.624	0.0127	Cytoplasm
LAMB3	laminin subunit beta 3	2.624	0.0127	Extracellular Space
NTRK2	neurotrophic receptor tyrosine kinase 2	-2.62	0.0128	Plasma Membrane
CARD11	caspase recruitment domain family member 11	-2.622	0.0128	Cytoplasm
MCF2L2	MCF.2 cell line derived transforming sequence-like 2	-2.622	0.0128	Other
DLGAP4	DLG associated protein 4	2.619	0.0128	Plasma Membrane
SAFB	scaffold attachment factor B	-2.617	0.0129	Nucleus
WSB1	WD repeat and SOCS box containing 1	-2.618	0.0129	Cytoplasm
NME8	NME/NM23 family member 8	-2.618	0.0129	Cytoplasm
MTPAP	mitochondrial poly(A) polymerase	-2.619	0.0129	Cytoplasm
GMEB2	glucocorticoid modulatory element binding protein 2	-2.619	0.0129	Nucleus
BYSL	bystin like	2.617	0.0129	Nucleus
MIF4GD	MIF4G domain containing	-2.614	0.013	Other
NEUROG1	neurogenin 1	-2.615	0.013	Nucleus
HIST1H2BB	histone cluster 1 H2B family member b	-2.615	0.013	Nucleus
RPL32P3	ribosomal protein L32 pseudogene 3	-2.615	0.013	Other
CDCA4	cell division cycle associated 4	2.616	0.013	Nucleus
EFNB1	ephrin B1	2.615	0.013	Plasma Membrane
TP53BP2	tumor protein p53 binding protein 2	-2.612	0.0131	Nucleus
NPEPL1	aminopeptidase like 1	-2.613	0.0131	Nucleus
STIM2	stromal interaction molecule 2	-2.613	0.0131	Plasma Membrane
TMEM88	transmembrane protein 88	2.612	0.0131	Plasma Membrane
CMPK1	cytidine/uridine monophosphate kinase 1	-2.608	0.0132	Nucleus
NOMO1 (includes others)	NODAL modulator 1	-2.604	0.0133	Plasma Membrane
PDS5B	PDS5 cohesin associated factor B	-2.604	0.0133	Nucleus
CD52	CD52 molecule	-2.606	0.0133	Plasma Membrane
GCA	grancalcin	2.605	0.0133	Cytoplasm
PURG	purine rich element binding protein G	-2.601	0.0134	Other
TNRC6B	trinucleotide repeat containing 6B	-2.601	0.0134	Other
FAM111A	family with sequence similarity 111 member A	-2.602	0.0134	Nucleus
SCNN1D	sodium channel epithelial 1 delta subunit	-2.599	0.0135	Plasma Membrane
COG5	component of oligomeric golgi complex 5	-2.599	0.0135	Cytoplasm
SLC8B1	solute carrier family 8 member B1	-2.6	0.0135	Plasma Membrane
SLC35G5	solute carrier family 35 member G5	-2.6	0.0135	Other
TUBB3	tubulin beta 3 class III	2.599	0.0135	Cytoplasm
BPHL	biphenyl hydrolase like	2.598	0.0135	Cytoplasm
KAT2B	lysine acetyltransferase 2B	-2.595	0.0136	Nucleus
MOCS1	molybdenum cofactor synthesis 1	-2.596	0.0136	Cytoplasm
NFATC2IP	nuclear factor of activated T cells 2 interacting protein	-2.596	0.0136	Nucleus
TTTY14	testis-specific transcript, Y-linked 14	2.597	0.0136	Other
SYNGR2	synaptogyrin 2	2.595	0.0136	Cytoplasm
PIGH	phosphatidylinositol glycan anchor biosynthesis class H	-2.593	0.0137	Cytoplasm
SYTL2	synaptotagmin like 2	-2.594	0.0137	Cytoplasm
INTS1	integrator complex subunit 1	-2.594	0.0137	Nucleus
ZNF716	zinc finger protein 716	-2.594	0.0137	Other
LIME1	Lck interacting transmembrane adaptor 1	-2.589	0.0138	Extracellular Space
PHF6	PHD finger protein 6	-2.59	0.0138	Nucleus
KLF12	Kruppel like factor 12	2.591	0.0138	Nucleus
USP28	ubiquitin specific peptidase 28	-2.586	0.0139	Nucleus
SLC9A3R1	SLC9A3 regulator 1	-2.586	0.0139	Plasma Membrane
PURA	purine rich element binding protein A	-2.587	0.0139	Nucleus
ABCA3	ATP binding cassette subfamily A member 3	-2.587	0.0139	Plasma Membrane
DNAJC5G	DnaJ heat shock protein family (Hsp40) member C5 gamma	-2.587	0.0139	Other
MAN2B2	mannosidase alpha class 2B member 2	-2.588	0.0139	Cytoplasm
PINK1	PTEN induced putative kinase 1	2.588	0.0139	Cytoplasm
ASB7	ankyrin repeat and SOCS box containing 7	2.588	0.0139	Cytoplasm
EDA2R	ectodysplasin A2 receptor	-2.583	0.014	Plasma Membrane
HACD2	3-hydroxyacyl-CoA dehydratase 2	-2.585	0.014	Cytoplasm
SLC2A10	solute carrier family 2 member 10	-2.585	0.014	Plasma Membrane
SPOCD1	SPOC domain containing 1	2.584	0.014	Other
KIAA1522	KIAA1522	2.583	0.014	Other
ZDHHC8	zinc finger DHHC-type containing 8	-2.581	0.0141	Cytoplasm
ATP13A1	ATPase 13A1	-2.582	0.0141	Extracellular Space
CLCC1	chloride channel CLIC like 1	2.581	0.0141	Cytoplasm
TTTY17A	testis-specific transcript, Y-linked 17A	-2.577	0.0142	Other
ZNF638	zinc finger protein 638	-2.574	0.0143	Nucleus
NCAN	neurocan	-2.575	0.0143	Extracellular Space
CAPZA1	capping actin protein of muscle Z-line subunit alpha 1	-2.576	0.0143	Cytoplasm
PDP2	pyruvate dehyrogenase phosphatase catalytic subunit 2	-2.577	0.0143	Cytoplasm
TM9SF1	transmembrane 9 superfamily member 1	2.576	0.0143	Plasma Membrane
MAP4K4	mitogen-activated protein kinase kinase kinase kinase 4	2.575	0.0143	Cytoplasm
MAN1B1	mannosidase alpha class 1B member 1	-2.573	0.0144	Cytoplasm
GCKR	glucokinase regulator	2.573	0.0144	Nucleus
RAC3	Rac family small GTPase 3	2.572	0.0144	Cytoplasm
DOK3	docking protein 3	2.572	0.0144	Cytoplasm
SLC2A4RG	SLC2A4 regulator	-2.568	0.0145	Cytoplasm
NHLRC3	NHL repeat containing 3	-2.569	0.0145	Cytoplasm
BLVRB	biliverdin reductase B	-2.569	0.0145	Cytoplasm
HCCS	holocytochrome c synthase	-2.57	0.0145	Cytoplasm
SLITRK1	SLIT and NTRK like family member 1	-2.571	0.0145	Plasma Membrane
UBE2D2	ubiquitin conjugating enzyme E2 D2	2.569	0.0145	Cytoplasm
TEX101	testis expressed 101	2.569	0.0145	Plasma Membrane
TCF25	transcription factor 25	-2.567	0.0146	Nucleus
MELK	maternal embryonic leucine zipper kinase	-2.562	0.0147	Cytoplasm
MSL2	MSL complex subunit 2	-2.561	0.0148	Nucleus
HERPUD2	HERPUD family member 2	-2.561	0.0148	Other
CT47A6 (includes others)	cancer/testis antigen family 47, member A6	-2.562	0.0148	Other
RPUSD4	RNA pseudouridylate synthase domain containing 4	-2.562	0.0148	Cytoplasm
ZNF629	zinc finger protein 629	2.561	0.0148	Nucleus
MARS2	methionyl-tRNA synthetase 2, mitochondrial	-2.559	0.0149	Cytoplasm
WDR55	WD repeat domain 55	2.559	0.0149	Nucleus
TTC28	tetratricopeptide repeat domain 28	-2.555	0.015	Cytoplasm
RASSF7	Ras association domain family member 7	-2.556	0.015	Cytoplasm
GBP3	guanylate binding protein 3	-2.557	0.015	Cytoplasm
RRP1B	ribosomal RNA processing 1B	2.555	0.015	Nucleus
CD276	CD276 molecule	2.555	0.015	Plasma Membrane
CSF3	colony stimulating factor 3	2.554	0.015	Extracellular Space
DCUN1D4	defective in cullin neddylation 1 domain containing 4	-2.552	0.0151	Nucleus
STAMBP	STAM binding protein	-2.553	0.0151	Nucleus
B3GNT9	UDP-GlcNAc:betaGal beta-1,3-N-acetylglucosaminyltransferase 9	-2.554	0.0151	Cytoplasm
SKP2	S-phase kinase associated protein 2	2.554	0.0151	Nucleus
EIF6	eukaryotic translation initiation factor 6	2.554	0.0151	Cytoplasm
IGHMBP2	immunoglobulin mu DNA binding protein 2	2.553	0.0151	Nucleus
NANP	N-acetylneuraminic acid phosphatase	-2.549	0.0152	Cytoplasm
ERP44	endoplasmic reticulum protein 44	-2.55	0.0152	Cytoplasm
FZD8	frizzled class receptor 8	-2.55	0.0152	Plasma Membrane
SMYD4	SET and MYND domain containing 4	2.551	0.0152	Other
PARP2	poly(ADP-ribose) polymerase 2	2.55	0.0152	Nucleus
DXO	decapping exoribonuclease	2.55	0.0152	Nucleus
FUBP1	far upstream element binding protein 1	2.549	0.0152	Nucleus
CXCL17	C-X-C motif chemokine ligand 17	-2.547	0.0153	Extracellular Space
EVI2A	ecotropic viral integration site 2A	-2.547	0.0153	Plasma Membrane
DDX39B	DExD-box helicase 39B	2.546	0.0153	Nucleus
FRMD3	FERM domain containing 3	-2.544	0.0154	Other
SPNS1	sphingolipid transporter 1 (putative)	-2.544	0.0154	Cytoplasm
SLC30A4	solute carrier family 30 member 4	-2.544	0.0154	Cytoplasm
CUL4A	cullin 4A	-2.545	0.0154	Nucleus
CCM2	CCM2 scaffold protein	-2.545	0.0154	Cytoplasm
GRB10	growth factor receptor bound protein 10	2.546	0.0154	Cytoplasm
TUBGCP6	tubulin gamma complex associated protein 6	2.545	0.0154	Cytoplasm
DNAJC3	DnaJ heat shock protein family (Hsp40) member C3	2.545	0.0154	Cytoplasm
TAPT1	transmembrane anterior posterior transformation 1	-2.542	0.0155	Plasma Membrane
ANKRD53	ankyrin repeat domain 53	-2.542	0.0155	Cytoplasm
ZBTB38	zinc finger and BTB domain containing 38	-2.542	0.0155	Nucleus
ALDH1L2	aldehyde dehydrogenase 1 family member L2	-2.543	0.0155	Cytoplasm
PGD	phosphogluconate dehydrogenase	2.541	0.0155	Cytoplasm
GART	phosphoribosylglycinamide formyltransferase, phosphoribosylglycinamide synthetase, phosphoribosylaminoimidazole synthetase	-2.539	0.0156	Cytoplasm
SOCS4	suppressor of cytokine signaling 4	-2.54	0.0156	Cytoplasm
CDH10	cadherin 10	2.54	0.0156	Plasma Membrane
mir-219	microRNA 219a-1	2.54	0.0156	Cytoplasm
OR6Y1	olfactory receptor family 6 subfamily Y member 1	-2.535	0.0157	Plasma Membrane
LOC643387	TAR DNA binding protein pseudogene	-2.536	0.0157	Other
UNK	unkempt family zinc finger	-2.536	0.0157	Nucleus
CXCL8	C-X-C motif chemokine ligand 8	2.537	0.0157	Extracellular Space
SLC38A6	solute carrier family 38 member 6	-2.533	0.0158	Plasma Membrane
RAB35	RAB35, member RAS oncogene family	-2.533	0.0158	Cytoplasm
SEPT7	septin 7	-2.535	0.0158	Cytoplasm
ARHGEF10L	Rho guanine nucleotide exchange factor 10 like	-2.535	0.0158	Cytoplasm
TMEM163	transmembrane protein 163	2.533	0.0158	Cytoplasm
UBAC2	UBA domain containing 2	-2.532	0.0159	Cytoplasm
ITGB1	integrin subunit beta 1	-2.532	0.0159	Plasma Membrane
GPR89A/GPR89B	G protein-coupled receptor 89B	-2.532	0.0159	Cytoplasm
PATL2	PAT1 homolog 2	-2.532	0.0159	Cytoplasm
FAM69A	family with sequence similarity 69 member A	-2.532	0.0159	Other
EPHA8	EPH receptor A8	-2.533	0.0159	Plasma Membrane
ELF2	E74 like ETS transcription factor 2	2.531	0.0159	Nucleus
POM121/POM121C	POM121 transmembrane nucleoporin	-2.53	0.016	Nucleus
OR5D16	olfactory receptor family 5 subfamily D member 16	-2.525	0.0161	Plasma Membrane
LOC645513	septin 7 pseudogene	-2.527	0.0161	Other
ABL2	ABL proto-oncogene 2, non-receptor tyrosine kinase	2.527	0.0161	Cytoplasm
TLR5	toll like receptor 5	-2.523	0.0162	Plasma Membrane
MAGEL2	MAGE family member L2	-2.524	0.0162	Cytoplasm
KLK11	kallikrein related peptidase 11	-2.524	0.0162	Extracellular Space
SAR1B	secretion associated Ras related GTPase 1B	-2.524	0.0162	Cytoplasm
RAMP1	receptor activity modifying protein 1	2.523	0.0162	Plasma Membrane
HYAL3	hyaluronoglucosaminidase 3	2.522	0.0162	Cytoplasm
ZNF818P	zinc finger protein 818, pseudogene	-2.52	0.0163	Other
NF2	neurofibromin 2	-2.52	0.0163	Plasma Membrane
PTCD1	pentatricopeptide repeat domain 1	-2.521	0.0163	Cytoplasm
SMAD5	SMAD family member 5	-2.522	0.0163	Nucleus
EVI2B	ecotropic viral integration site 2B	-2.522	0.0163	Plasma Membrane
SSX3	SSX family member 3	-2.517	0.0164	Other
VDR	vitamin D receptor	2.519	0.0164	Nucleus
DTX1	deltex E3 ubiquitin ligase 1	2.518	0.0164	Nucleus
UBE2F	ubiquitin conjugating enzyme E2 F (putative)	-2.515	0.0165	Cytoplasm
DGKE	diacylglycerol kinase epsilon	-2.515	0.0165	Cytoplasm
CPSF4	cleavage and polyadenylation specific factor 4	-2.516	0.0165	Nucleus
ALG8	ALG8, alpha-1,3-glucosyltransferase	-2.516	0.0165	Cytoplasm
CD86	CD86 molecule	-2.516	0.0165	Plasma Membrane
HOXA6	homeobox A6	-2.516	0.0165	Nucleus
SLC38A2	solute carrier family 38 member 2	-2.516	0.0165	Plasma Membrane
MAML3	mastermind like transcriptional coactivator 3	-2.517	0.0165	Nucleus
GOLGA8A/GOLGA8B	golgin A8 family member A	-2.517	0.0165	Cytoplasm
DTX2	deltex E3 ubiquitin ligase 2	2.516	0.0165	Nucleus
ASCC3	activating signal cointegrator 1 complex subunit 3	2.516	0.0165	Cytoplasm
LGALS2	galectin 2	-2.513	0.0166	Cytoplasm
FAM57B	family with sequence similarity 57 member B	-2.514	0.0166	Cytoplasm
ZNF251	zinc finger protein 251	-2.514	0.0166	Nucleus
IDO2	indoleamine 2,3-dioxygenase 2	2.514	0.0166	Cytoplasm
MTHFD1	methylenetetrahydrofolate dehydrogenase, cyclohydrolase and formyltetrahydrofolate synthetase 1	2.512	0.0166	Cytoplasm
KDELR1	KDEL endoplasmic reticulum protein retention receptor 1	-2.51	0.0167	Cytoplasm
TGFBR3	transforming growth factor beta receptor 3	-2.51	0.0167	Plasma Membrane
PCBP2	poly(rC) binding protein 2	-2.512	0.0167	Nucleus
ADH7	alcohol dehydrogenase 7 (class IV), mu or sigma polypeptide	-2.512	0.0167	Cytoplasm
RSAD1	radical S-adenosyl methionine domain containing 1	2.511	0.0167	Cytoplasm
FBXO16	F-box protein 16	-2.509	0.0168	Other
WDR19	WD repeat domain 19	-2.509	0.0168	Extracellular Space
LRRC58	leucine rich repeat containing 58	-2.509	0.0168	Other
ADAL	adenosine deaminase like	2.507	0.0168	Cytoplasm
ZNF281	zinc finger protein 281	-2.505	0.0169	Nucleus
KHDRBS3	KH RNA binding domain containing, signal transduction associated 3	2.507	0.0169	Nucleus
GLDC	glycine decarboxylase	2.507	0.0169	Cytoplasm
CD79A	CD79a molecule	2.507	0.0169	Plasma Membrane
WNT10A	Wnt family member 10A	2.506	0.0169	Extracellular Space
MAFG	MAF bZIP transcription factor G	2.506	0.0169	Nucleus
CCNA1	cyclin A1	2.502	0.017	Nucleus
CASQ2	calsequestrin 2	-2.5	0.0171	Cytoplasm
KLF2	Kruppel like factor 2	-2.5	0.0171	Nucleus
ARIH2	ariadne RBR E3 ubiquitin protein ligase 2	-2.501	0.0171	Nucleus
CD79B	CD79b molecule	-2.501	0.0171	Plasma Membrane
CTNNB1	catenin beta 1	-2.502	0.0171	Nucleus
FOXO6	forkhead box O6	-2.502	0.0171	Nucleus
ATP13A3	ATPase 13A3	2.5	0.0171	Extracellular Space
REPS2	RALBP1 associated Eps domain containing 2	2.499	0.0172	Cytoplasm
IFT122	intraflagellar transport 122	2.498	0.0172	Nucleus
SLC5A9	solute carrier family 5 member 9	-2.495	0.0173	Plasma Membrane
DPP7	dipeptidyl peptidase 7	-2.493	0.0174	Cytoplasm
ZADH2	zinc binding alcohol dehydrogenase domain containing 2	-2.493	0.0174	Cytoplasm
NXF3	nuclear RNA export factor 3	-2.494	0.0174	Nucleus
RNF13	ring finger protein 13	-2.495	0.0174	Cytoplasm
MAP3K1	mitogen-activated protein kinase kinase kinase 1	-2.495	0.0174	Cytoplasm
EPM2A	EPM2A, laforin glucan phosphatase	-2.495	0.0174	Cytoplasm
LOC100129636	uncharacterized LOC100129636	2.495	0.0174	Other
TMEFF1	transmembrane protein with EGF like and two follistatin like domains 1	-2.49	0.0175	Plasma Membrane
NENF	neudesin neurotrophic factor	-2.491	0.0175	Extracellular Space
LCMT1	leucine carboxyl methyltransferase 1	-2.492	0.0175	Cytoplasm
LINC00092	long intergenic non-protein coding RNA 92	-2.492	0.0175	Other
NAA60	N(alpha)-acetyltransferase 60, NatF catalytic subunit	2.491	0.0175	Cytoplasm
ZNF613	zinc finger protein 613	-2.488	0.0176	Nucleus
PI4KA	phosphatidylinositol 4-kinase alpha	-2.488	0.0176	Cytoplasm
PRKCZ	protein kinase C zeta	-2.489	0.0176	Cytoplasm
TTC13	tetratricopeptide repeat domain 13	-2.489	0.0176	Other
APOE	apolipoprotein E	-2.49	0.0176	Extracellular Space
HNRNPA3P1	heterogeneous nuclear ribonucleoprotein A3 pseudogene 1	2.49	0.0176	Nucleus
WDR12	WD repeat domain 12	2.489	0.0176	Cytoplasm
SOHLH2	spermatogenesis and oogenesis specific basic helix-loop-helix 2	-2.485	0.0177	Other
CAV1	caveolin 1	-2.486	0.0177	Plasma Membrane
SMAD1	SMAD family member 1	-2.488	0.0177	Nucleus
EIF4EBP1	eukaryotic translation initiation factor 4E binding protein 1	2.488	0.0177	Cytoplasm
LINS1	lines homolog 1	2.486	0.0177	Other
TP53I13	tumor protein p53 inducible protein 13	-2.484	0.0178	Cytoplasm
TMEM173	transmembrane protein 173	-2.484	0.0178	Cytoplasm
TSPAN17	tetraspanin 17	-2.485	0.0178	Other
SDCCAG8	serologically defined colon cancer antigen 8	2.484	0.0178	Cytoplasm
ZSCAN12P1	zinc finger and SCAN domain containing 12 pseudogene 1	-2.481	0.0179	Other
ANXA11	annexin A11	-2.482	0.0179	Nucleus
ZC3H12C	zinc finger CCCH-type containing 12C	2.481	0.0179	Other
FKBP8	FK506 binding protein 8	2.481	0.0179	Cytoplasm
NLRP12	NLR family pyrin domain containing 12	-2.48	0.018	Cytoplasm
VASP	vasodilator stimulated phosphoprotein	2.48	0.018	Plasma Membrane
IGF2BP3	insulin like growth factor 2 mRNA binding protein 3	2.479	0.018	Cytoplasm
GLIPR2	GLI pathogenesis related 2	-2.476	0.0181	Cytoplasm
F11R	F11 receptor	-2.477	0.0181	Plasma Membrane
COPS7B	COP9 signalosome subunit 7B	-2.477	0.0181	Cytoplasm
LIPN	lipase family member N	2.478	0.0181	Extracellular Space
RNF165	ring finger protein 165	-2.474	0.0182	Nucleus
FBP1	fructose-bisphosphatase 1	-2.475	0.0182	Cytoplasm
GNG13	G protein subunit gamma 13	-2.475	0.0182	Plasma Membrane
GSTCD	glutathione S-transferase C-terminal domain containing	-2.476	0.0182	Cytoplasm
LOC644090	uncharacterized LOC644090	2.475	0.0182	Other
CMTM3	CKLF like MARVEL transmembrane domain containing 3	-2.472	0.0183	Extracellular Space
BICRA	BRD4 interacting chromatin remodeling complex associated protein	-2.474	0.0183	Nucleus
BRIP1	BRCA1 interacting protein C-terminal helicase 1	-2.474	0.0183	Nucleus
RNF128	ring finger protein 128, E3 ubiquitin protein ligase	2.472	0.0183	Cytoplasm
NOL8	nucleolar protein 8	-2.471	0.0184	Nucleus
MAOA	monoamine oxidase A	2.471	0.0184	Cytoplasm
WIZ	widely interspaced zinc finger motifs	2.47	0.0184	Nucleus
DGCR11	DiGeorge syndrome critical region gene 11	-2.467	0.0185	Other
HIF3A	hypoxia inducible factor 3 subunit alpha	-2.468	0.0185	Nucleus
SPO11	SPO11, initiator of meiotic double stranded breaks	-2.469	0.0185	Nucleus
PARP6	poly(ADP-ribose) polymerase family member 6	2.468	0.0185	Other
FAM19A4	family with sequence similarity 19 member A4, C-C motif chemokine like	-2.465	0.0186	Extracellular Space
BRMS1	BRMS1, transcriptional repressor and anoikis regulator	-2.465	0.0186	Nucleus
CCDC77	coiled-coil domain containing 77	-2.466	0.0186	Cytoplasm
NKX1-1	NK1 homeobox 1	-2.466	0.0186	Other
FAM153A/FAM153B	family with sequence similarity 153 member B	-2.467	0.0186	Other
TSPO	translocator protein	-2.461	0.0188	Cytoplasm
SUGP2	SURP and G-patch domain containing 2	-2.462	0.0188	Nucleus
ZNF784	zinc finger protein 784	-2.462	0.0188	Other
BICRAL	BRD4 interacting chromatin remodeling complex associated protein like	-2.462	0.0188	Other
AFTPH	aftiphilin	2.462	0.0188	Cytoplasm
RPL37	ribosomal protein L37	-2.459	0.0189	Cytoplasm
ZNF821	zinc finger protein 821	-2.46	0.0189	Other
EXOSC8	exosome component 8	-2.46	0.0189	Nucleus
PMS2CL	PMS2 C-terminal like pseudogene	2.458	0.0189	Other
ENO3	enolase 3	-2.456	0.019	Cytoplasm
PAK5	p21 (RAC1) activated kinase 5	-2.457	0.019	Nucleus
ZFYVE27	zinc finger FYVE-type containing 27	2.458	0.019	Plasma Membrane
RNPC3	RNA binding region (RNP1, RRM) containing 3	-2.456	0.0191	Nucleus
PIGQ	phosphatidylinositol glycan anchor biosynthesis class Q	-2.452	0.0192	Cytoplasm
PNPLA8	patatin like phospholipase domain containing 8	-2.452	0.0192	Cytoplasm
PPOX	protoporphyrinogen oxidase	-2.452	0.0192	Cytoplasm
IL37	interleukin 37	2.453	0.0192	Extracellular Space
FMNL3	formin like 3	2.453	0.0192	Cytoplasm
SNORA63	small nucleolar RNA, H/ACA box 63	2.451	0.0193	Other
FAM98A	family with sequence similarity 98 member A	-2.448	0.0194	Other
ZC3HAV1L	zinc finger CCCH-type containing, antiviral 1 like	-2.448	0.0194	Cytoplasm
LOC100130701	uncharacterized LOC100130701	-2.448	0.0194	Other
PLEKHA1	pleckstrin homology domain containing A1	-2.448	0.0194	Cytoplasm
ZNF169	zinc finger protein 169	2.447	0.0194	Nucleus
CADPS	calcium dependent secretion activator	-2.445	0.0195	Plasma Membrane
FAF1	Fas associated factor 1	-2.446	0.0195	Nucleus
PMM1	phosphomannomutase 1	-2.446	0.0195	Cytoplasm
UBE4A	ubiquitination factor E4A	-2.446	0.0195	Cytoplasm
SIT1	signaling threshold regulating transmembrane adaptor 1	-2.447	0.0195	Plasma Membrane
ANKMY1	ankyrin repeat and MYND domain containing 1	-2.447	0.0195	Other
VTRNA2-1	vault RNA 2-1	-2.443	0.0196	Other
DNMT3B	DNA methyltransferase 3 beta	-2.444	0.0196	Nucleus
MPO	myeloperoxidase	-2.444	0.0196	Cytoplasm
DNM1L	dynamin 1 like	2.443	0.0196	Cytoplasm
SNX24	sorting nexin 24	2.443	0.0196	Other
SYT7	synaptotagmin 7	-2.441	0.0197	Cytoplasm
DYNLRB1	dynein light chain roadblock-type 1	-2.442	0.0197	Cytoplasm
HEATR5B	HEAT repeat containing 5B	-2.442	0.0197	Cytoplasm
AP1B1	adaptor related protein complex 1 subunit beta 1	2.441	0.0197	Cytoplasm
DNAAF1	dynein axonemal assembly factor 1	2.441	0.0197	Cytoplasm
HIST1H2BK	histone cluster 1 H2B family member k	-2.439	0.0198	Nucleus
DYNLRB2	dynein light chain roadblock-type 2	2.439	0.0198	Cytoplasm
BAIAP2	BAI1 associated protein 2	-2.436	0.0199	Plasma Membrane
LRRC8D	leucine rich repeat containing 8 VRAC subunit D	2.438	0.0199	Plasma Membrane
SNORA7B	small nucleolar RNA, H/ACA box 7B	-2.435	0.02	Other
LRRC15	leucine rich repeat containing 15	-2.436	0.02	Plasma Membrane
EXOC6	exocyst complex component 6	-2.436	0.02	Plasma Membrane
CLN8	CLN8, transmembrane ER and ERGIC protein	2.434	0.02	Cytoplasm
TCF19	transcription factor 19	2.434	0.02	Nucleus
