# Supplementary material for: Differential Proinflammatory Signature in Vestibular Migraine and Meniere Disease
Source: Front Immunol. 2019 Jun 4;10:1229. doi: 10.3389/fimmu.2019.01229 (PMC6558181; doi:10.3389/fimmu.2019.01229)
Supplement: Supplementary file 2 [file Table_2.XLSX]

## Sheet: SUPP TABLE S2
Supplementary Table S2 - Differentially expressed genes in Meniere Disease with high levels of IL-1β and Vestibular Migraine (FC>2, p-value<0.02).
Symbol	Entrez Gene Name	Expr Fold Change	Expr p-value	Location
ISOC2	isochorismatase domain containing 2	-3.672	0.000781	Cytoplasm
HOXD4	homeobox D4	3.555	0.00108	Nucleus
PYHIN1	pyrin and HIN domain family member 1	3.527	0.00117	Nucleus
GBE1	1,4-alpha-glucan branching enzyme 1	3.501	0.00126	Cytoplasm
ATP8A1	ATPase phospholipid transporting 8A1	3.432	0.00153	Cytoplasm
DAAM1	dishevelled associated activator of morphogenesis 1	3.349	0.00192	Cytoplasm
ZKSCAN4	zinc finger with KRAB and SCAN domains 4	3.339	0.00197	Nucleus
SCG5	secretogranin V	3.315	0.00211	Extracellular Space
CEP63	centrosomal protein 63	-3.292	0.00224	Cytoplasm
ALDOC	aldolase, fructose-bisphosphate C	3.271	0.00237	Cytoplasm
PRR7	proline rich 7, synaptic	-3.251	0.00251	Plasma Membrane
SLC9A1	solute carrier family 9 member A1	3.226	0.00268	Plasma Membrane
ZNF566	zinc finger protein 566	3.219	0.00273	Nucleus
KAT14	lysine acetyltransferase 14	3.198	0.00289	Nucleus
TNRC6B	trinucleotide repeat containing 6B	3.117	0.0036	Other
PPBP	pro-platelet basic protein	3.109	0.00367	Extracellular Space
NBR2	neighbor of BRCA1 lncRNA 2	-3.094	0.00382	Other
P4HA1	prolyl 4-hydroxylase subunit alpha 1	3.08	0.00397	Cytoplasm
PROCR	protein C receptor	3.077	0.00399	Plasma Membrane
GAS7	growth arrest specific 7	-3.074	0.00403	Cytoplasm
ASAP1	ArfGAP with SH3 domain, ankyrin repeat and PH domain 1	3.07	0.00407	Plasma Membrane
TCEAL9	transcription elongation factor A like 9	3.065	0.00412	Other
CACNA2D2	calcium voltage-gated channel auxiliary subunit alpha2delta 2	3.063	0.00414	Plasma Membrane
CCDC144NL	coiled-coil domain containing 144 family, N-terminal like	3.059	0.00419	Other
KCMF1	potassium channel modulatory factor 1	3.056	0.00422	Extracellular Space
OSBP2	oxysterol binding protein 2	-3.04	0.00441	Cytoplasm
STOML1	stomatin like 1	-3.039	0.00442	Other
SLC37A4	solute carrier family 37 member 4	3.035	0.00447	Cytoplasm
BMF	Bcl2 modifying factor	-3.031	0.00451	Cytoplasm
ANKRD20A4 (includes others)	ankyrin repeat domain 20 family member A4	3.025	0.00458	Plasma Membrane
GNG7	G protein subunit gamma 7	3.016	0.00469	Plasma Membrane
CARS	cysteinyl-tRNA synthetase	-3.015	0.0047	Cytoplasm
MEI1	meiotic double-stranded break formation protein 1	3.01	0.00476	Other
LRP6	LDL receptor related protein 6	3.001	0.00488	Plasma Membrane
TMLHE	trimethyllysine hydroxylase, epsilon	2.997	0.00493	Cytoplasm
CRYGB	crystallin gamma B	2.976	0.0052	Nucleus
DNHD1	dynein heavy chain domain 1	2.974	0.00524	Cytoplasm
DYNLRB1	dynein light chain roadblock-type 1	2.967	0.00533	Cytoplasm
CNN3	calponin 3	2.954	0.00551	Cytoplasm
XAB2	XPA binding protein 2	-2.951	0.00556	Nucleus
FDX2	ferredoxin 2	-2.94	0.00571	Cytoplasm
TTC13	tetratricopeptide repeat domain 13	2.937	0.00576	Other
CUL2	cullin 2	2.935	0.0058	Nucleus
ECPAS	Ecm29 proteasome adaptor and scaffold	2.933	0.00582	Cytoplasm
FAM129B	family with sequence similarity 129 member B	2.933	0.00583	Cytoplasm
SMG1	SMG1, nonsense mediated mRNA decay associated PI3K related kinase	2.931	0.00586	Cytoplasm
RABEP1	rabaptin, RAB GTPase binding effector protein 1	2.929	0.00588	Cytoplasm
S1PR3	sphingosine-1-phosphate receptor 3	2.928	0.0059	Plasma Membrane
ATP2B4	ATPase plasma membrane Ca2+ transporting 4	2.923	0.00598	Plasma Membrane
HEATR1	HEAT repeat containing 1	2.922	0.006	Nucleus
PLEKHF1	pleckstrin homology and FYVE domain containing 1	2.91	0.00618	Cytoplasm
KBTBD4	kelch repeat and BTB domain containing 4	2.907	0.00623	Other
ZNF275	zinc finger protein 275	2.9	0.00635	Nucleus
AMER2	APC membrane recruitment protein 2	2.892	0.00648	Plasma Membrane
DBNL	drebrin like	-2.89	0.0065	Cytoplasm
ZNF664	zinc finger protein 664	2.889	0.00653	Nucleus
SAFB	scaffold attachment factor B	2.884	0.00661	Nucleus
FBXL20	F-box and leucine rich repeat protein 20	2.883	0.00662	Cytoplasm
AMFR	autocrine motility factor receptor	2.874	0.00678	Plasma Membrane
UNK	unkempt family zinc finger	2.872	0.00681	Nucleus
CRISP2	cysteine rich secretory protein 2	-2.87	0.00685	Extracellular Space
KDM3B	lysine demethylase 3B	2.863	0.00697	Nucleus
HAR1A	highly accelerated region 1A	-2.861	0.00701	Other
CERKL	ceramide kinase like	2.858	0.00707	Nucleus
ZDHHC5	zinc finger DHHC-type containing 5	2.855	0.00712	Nucleus
TMUB1	transmembrane and ubiquitin like domain containing 1	-2.854	0.00714	Extracellular Space
ZNF514	zinc finger protein 514	2.852	0.00717	Nucleus
MYBL1	MYB proto-oncogene like 1	2.852	0.00718	Nucleus
FAM53C	family with sequence similarity 53 member C	2.839	0.00742	Other
TNFRSF4	TNF receptor superfamily member 4	2.836	0.00746	Plasma Membrane
MNT	MAX network transcriptional repressor	-2.833	0.00752	Nucleus
PGM1	phosphoglucomutase 1	2.833	0.00752	Cytoplasm
COPS7B	COP9 signalosome subunit 7B	2.831	0.00756	Cytoplasm
ROCK2	Rho associated coiled-coil containing protein kinase 2	2.83	0.00759	Cytoplasm
BRD8	bromodomain containing 8	2.828	0.00762	Nucleus
SAC3D1	SAC3 domain containing 1	-2.822	0.00774	Cytoplasm
ASXL1	ASXL transcriptional regulator 1	2.821	0.00776	Nucleus
TAS2R4	taste 2 receptor member 4	2.815	0.00789	Plasma Membrane
DHODH	dihydroorotate dehydrogenase (quinone)	2.809	0.00801	Cytoplasm
LOC285074	anaphase promoting complex subunit 1 pseudogene	2.806	0.00806	Other
KLRC1	killer cell lectin like receptor C1	2.805	0.00808	Plasma Membrane
CCDC25	coiled-coil domain containing 25	2.804	0.0081	Cytoplasm
SP4	Sp4 transcription factor	2.803	0.00813	Nucleus
GFOD1	glucose-fructose oxidoreductase domain containing 1	2.801	0.00817	Other
POLR2E	RNA polymerase II subunit E	-2.796	0.00826	Nucleus
TMEM198	transmembrane protein 198	-2.794	0.00831	Other
SLC16A7	solute carrier family 16 member 7	2.794	0.00832	Plasma Membrane
SERPINB9	serpin family B member 9	2.788	0.00843	Cytoplasm
NEFL	neurofilament light	2.788	0.00844	Cytoplasm
GLS	glutaminase	2.787	0.00846	Cytoplasm
UNC13A	unc-13 homolog A	2.785	0.0085	Plasma Membrane
CDKN1B	cyclin dependent kinase inhibitor 1B	2.78	0.00861	Nucleus
HP1BP3	heterochromatin protein 1 binding protein 3	2.778	0.00866	Nucleus
NDST2	N-deacetylase and N-sulfotransferase 2	2.772	0.00877	Cytoplasm
CLDN12	claudin 12	2.769	0.00886	Plasma Membrane
CALML4	calmodulin like 4	2.767	0.00889	Other
FAF1	Fas associated factor 1	2.762	0.00901	Nucleus
ARIH2	ariadne RBR E3 ubiquitin protein ligase 2	2.757	0.00912	Nucleus
CARD11	caspase recruitment domain family member 11	2.756	0.00915	Cytoplasm
DDHD1	DDHD domain containing 1	-2.754	0.00918	Extracellular Space
BCL2	BCL2, apoptosis regulator	2.754	0.00919	Cytoplasm
LGALS8	galectin 8	2.754	0.00919	Extracellular Space
LPP	LIM domain containing preferred translocation partner in lipoma	2.751	0.00925	Nucleus
B3GALNT2	beta-1,3-N-acetylgalactosaminyltransferase 2	-2.749	0.00931	Cytoplasm
SLC41A3	solute carrier family 41 member 3	2.745	0.0094	Plasma Membrane
BNIP3L	BCL2 interacting protein 3 like	2.743	0.00946	Cytoplasm
SNHG8	small nucleolar RNA host gene 8	-2.742	0.00948	Other
POM121/POM121C	POM121 transmembrane nucleoporin	2.741	0.0095	Nucleus
P4HTM	prolyl 4-hydroxylase, transmembrane	2.74	0.00953	Cytoplasm
TMEM200A	transmembrane protein 200A	2.739	0.00955	Other
PSMB7	proteasome subunit beta 7	2.739	0.00955	Cytoplasm
SBK1	SH3 domain binding kinase 1	2.733	0.00969	Other
ITPR3	inositol 1,4,5-trisphosphate receptor type 3	2.73	0.00976	Cytoplasm
POF1B	POF1B, actin binding protein	2.728	0.00981	Plasma Membrane
PDLIM7	PDZ and LIM domain 7	-2.727	0.00984	Cytoplasm
LCN1	lipocalin 1	2.724	0.00992	Extracellular Space
BICRA	BRD4 interacting chromatin remodeling complex associated protein	2.72	0.01	Nucleus
CSF3R	colony stimulating factor 3 receptor	-2.712	0.0102	Plasma Membrane
CD101	CD101 molecule	-2.707	0.0103	Plasma Membrane
UBN1	ubinuclein 1	2.705	0.0104	Nucleus
UBA6	ubiquitin like modifier activating enzyme 6	2.702	0.0105	Cytoplasm
EYA2	EYA transcriptional coactivator and phosphatase 2	-2.695	0.0106	Nucleus
ETNK1	ethanolamine kinase 1	-2.691	0.0108	Cytoplasm
NLGN2	neuroligin 2	2.688	0.0108	Plasma Membrane
RAB11FIP5	RAB11 family interacting protein 5	2.688	0.0109	Cytoplasm
CRIM1	cysteine rich transmembrane BMP regulator 1	2.687	0.0109	Extracellular Space
RNF38	ring finger protein 38	2.687	0.0109	Nucleus
SLC2A1	solute carrier family 2 member 1	2.686	0.0109	Plasma Membrane
SERF1A/SERF1B	small EDRK-rich factor 1A	2.681	0.011	Other
CLEC2D	C-type lectin domain family 2 member D	2.679	0.0111	Plasma Membrane
PLP2	proteolipid protein 2	2.679	0.0111	Cytoplasm
MPP7	membrane palmitoylated protein 7	2.675	0.0112	Plasma Membrane
GALT	galactose-1-phosphate uridylyltransferase	2.668	0.0114	Cytoplasm
GZMB	granzyme B	2.66	0.0116	Cytoplasm
CST7	cystatin F	2.654	0.0118	Extracellular Space
BSCL2	BSCL2, seipin lipid droplet biogenesis associated	2.653	0.0118	Cytoplasm
WDR19	WD repeat domain 19	2.653	0.0118	Extracellular Space
GNL1	G protein nucleolar 1 (putative)	2.651	0.0119	Nucleus
LONP2	lon peptidase 2, peroxisomal	2.649	0.0119	Cytoplasm
PCNX1	pecanex 1	2.643	0.0121	Plasma Membrane
CEP192	centrosomal protein 192	2.643	0.0121	Cytoplasm
CDK2	cyclin dependent kinase 2	2.641	0.0122	Nucleus
FGFBP3	fibroblast growth factor binding protein 3	2.64	0.0122	Extracellular Space
TPI1	triosephosphate isomerase 1	2.639	0.0122	Cytoplasm
TRPT1	tRNA phosphotransferase 1	2.638	0.0123	Other
CCSER2	coiled-coil serine rich protein 2	2.636	0.0123	Other
USP34	ubiquitin specific peptidase 34	2.635	0.0124	Extracellular Space
WDR54	WD repeat domain 54	2.632	0.0125	Other
UTP23	UTP23, small subunit processome component	-2.632	0.0125	Other
TMIGD1	transmembrane and immunoglobulin domain containing 1	2.629	0.0125	Other
RAI14	retinoic acid induced 14	2.627	0.0126	Nucleus
RP9	RP9, pre-mRNA splicing factor	2.627	0.0126	Nucleus
CYLD	CYLD lysine 63 deubiquitinase	2.625	0.0127	Nucleus
ATP5MC3	ATP synthase membrane subunit c locus 3	-2.625	0.0127	Cytoplasm
CASC3	CASC3, exon junction complex subunit	2.622	0.0128	Nucleus
PRDM4	PR/SET domain 4	2.617	0.0129	Nucleus
LOC148413	uncharacterized LOC148413	2.616	0.0129	Other
RYK	receptor-like tyrosine kinase	2.608	0.0132	Plasma Membrane
PPP6R2	protein phosphatase 6 regulatory subunit 2	2.608	0.0132	Cytoplasm
NPRL2	NPR2 like, GATOR1 complex subunit	2.604	0.0133	Cytoplasm
DUSP13	dual specificity phosphatase 13	2.602	0.0134	Cytoplasm
ARMC5	armadillo repeat containing 5	-2.602	0.0134	Cytoplasm
GNLY	granulysin	2.6	0.0135	Cytoplasm
FBXO4	F-box protein 4	2.599	0.0135	Nucleus
CRBN	cereblon	2.598	0.0135	Cytoplasm
TCTN1	tectonic family member 1	2.594	0.0137	Extracellular Space
POLR2K	RNA polymerase II subunit K	-2.591	0.0138	Nucleus
PDS5A	PDS5 cohesin associated factor A	2.589	0.0138	Nucleus
REPS2	RALBP1 associated Eps domain containing 2	-2.586	0.0139	Cytoplasm
ORM2	orosomucoid 2	-2.584	0.014	Extracellular Space
GTF2IRD2/GTF2IRD2B	GTF2I repeat domain containing 2	2.584	0.014	Nucleus
FES	FES proto-oncogene, tyrosine kinase	-2.582	0.0141	Cytoplasm
COA3	cytochrome c oxidase assembly factor 3	2.581	0.0141	Cytoplasm
CDH10	cadherin 10	-2.581	0.0141	Plasma Membrane
EPHB2	EPH receptor B2	-2.58	0.0141	Plasma Membrane
SIL1	SIL1 nucleotide exchange factor	-2.58	0.0141	Cytoplasm
NAA60	N(alpha)-acetyltransferase 60, NatF catalytic subunit	-2.573	0.0144	Cytoplasm
PSD3	pleckstrin and Sec7 domain containing 3	2.568	0.0145	Cytoplasm
ELOA3 (includes others)	elongin A3	2.568	0.0146	Nucleus
ICAM2	intercellular adhesion molecule 2	2.566	0.0146	Plasma Membrane
PTPRT	protein tyrosine phosphatase, receptor type T	2.566	0.0146	Plasma Membrane
PA2G4P4	proliferation-associated 2G4 pseudogene 4	2.566	0.0146	Other
SRPK2	SRSF protein kinase 2	2.563	0.0147	Nucleus
LOC440934	uncharacterized LOC440934	-2.562	0.0148	Other
ZNF322P1	zinc finger protein 322 pseudogene 1	2.562	0.0148	Other
UBE2MP1	ubiquitin conjugating enzyme E2 M pseudogene 1	-2.559	0.0149	Other
SLC25A22	solute carrier family 25 member 22	2.557	0.0149	Cytoplasm
REPIN1	replication initiator 1	2.557	0.0149	Nucleus
NR3C1	nuclear receptor subfamily 3 group C member 1	2.555	0.015	Nucleus
SLC35A2	solute carrier family 35 member A2	-2.554	0.0151	Cytoplasm
RTKN	rhotekin	2.554	0.0151	Cytoplasm
PDE7B	phosphodiesterase 7B	2.553	0.0151	Cytoplasm
RPP21	ribonuclease P/MRP subunit p21	2.552	0.0151	Nucleus
CD302	CD302 molecule	-2.548	0.0153	Plasma Membrane
LRWD1	leucine rich repeats and WD repeat domain containing 1	2.548	0.0153	Nucleus
DHRS1	dehydrogenase/reductase 1	2.547	0.0153	Cytoplasm
BTN3A2	butyrophilin subfamily 3 member A2	2.547	0.0153	Plasma Membrane
KLRD1	killer cell lectin like receptor D1	2.546	0.0154	Plasma Membrane
MIER2	MIER family member 2	-2.544	0.0154	Extracellular Space
CYP27A1	cytochrome P450 family 27 subfamily A member 1	2.543	0.0155	Cytoplasm
PNISR	PNN interacting serine and arginine rich protein	2.542	0.0155	Nucleus
SKP2	S-phase kinase associated protein 2	-2.541	0.0155	Nucleus
KAT2B	lysine acetyltransferase 2B	2.54	0.0156	Nucleus
ZFYVE1	zinc finger FYVE-type containing 1	2.538	0.0156	Cytoplasm
NDRG3	NDRG family member 3	2.536	0.0157	Cytoplasm
GYPC	glycophorin C (Gerbich blood group)	2.534	0.0158	Plasma Membrane
TMEM126B	transmembrane protein 126B	2.527	0.0161	Cytoplasm
TMEM216	transmembrane protein 216	2.526	0.0161	Extracellular Space
DHX33	DEAH-box helicase 33	2.525	0.0161	Nucleus
LHPP	phospholysine phosphohistidine inorganic pyrophosphate phosphatase	2.525	0.0161	Cytoplasm
PGA4 (includes others)	pepsinogen 4, group I (pepsinogen A)	-2.525	0.0162	Extracellular Space
LRRC41	leucine rich repeat containing 41	2.523	0.0162	Cytoplasm
DEXI	Dexi homolog	2.522	0.0163	Other
E2F6	E2F transcription factor 6	2.517	0.0165	Nucleus
KLHL22	kelch like family member 22	2.517	0.0165	Cytoplasm
CNOT2	CCR4-NOT transcription complex subunit 2	2.513	0.0166	Nucleus
SMA5	glucuronidase beta pseudogene	-2.513	0.0166	Other
FBXL2	F-box and leucine rich repeat protein 2	-2.512	0.0166	Cytoplasm
PRPSAP1	phosphoribosyl pyrophosphate synthetase associated protein 1	2.511	0.0167	Extracellular Space
DPF2	double PHD fingers 2	2.51	0.0167	Nucleus
CHTF8	chromosome transmission fidelity factor 8	2.509	0.0168	Cytoplasm
DFFA	DNA fragmentation factor subunit alpha	2.505	0.0169	Nucleus
TMEM189-UBE2V1	TMEM189-UBE2V1 readthrough	2.505	0.0169	Cytoplasm
PPP4R3A	protein phosphatase 4 regulatory subunit 3A	2.504	0.017	Plasma Membrane
VEGFA	vascular endothelial growth factor A	2.504	0.017	Extracellular Space
XPO4	exportin 4	2.502	0.0171	Nucleus
DNA2	DNA replication helicase/nuclease 2	2.502	0.0171	Cytoplasm
GIMAP4	GTPase, IMAP family member 4	2.5	0.0172	Nucleus
GLA	galactosidase alpha	2.499	0.0172	Cytoplasm
ASB13	ankyrin repeat and SOCS box containing 13	-2.498	0.0172	Cytoplasm
BEX4	brain expressed X-linked 4	2.498	0.0172	Cytoplasm
APOL3	apolipoprotein L3	2.496	0.0173	Cytoplasm
IDO1	indoleamine 2,3-dioxygenase 1	2.495	0.0173	Cytoplasm
ARAP2	ArfGAP with RhoGAP domain, ankyrin repeat and PH domain 2	2.495	0.0173	Cytoplasm
ITM2A	integral membrane protein 2A	2.495	0.0174	Plasma Membrane
SLC9A3R1	SLC9A3 regulator 1	2.494	0.0174	Plasma Membrane
RBM33	RNA binding motif protein 33	2.492	0.0175	Other
GRAMD1A	GRAM domain containing 1A	2.492	0.0175	Extracellular Space
TENT4B	terminal nucleotidyltransferase 4B	2.491	0.0175	Nucleus
MLKL	mixed lineage kinase domain like pseudokinase	2.487	0.0177	Cytoplasm
EIF5	eukaryotic translation initiation factor 5	2.486	0.0177	Cytoplasm
MCM7	minichromosome maintenance complex component 7	2.485	0.0178	Nucleus
SPRYD3	SPRY domain containing 3	2.483	0.0178	Other
TTC39C	tetratricopeptide repeat domain 39C	2.482	0.0179	Other
TCAP	titin-cap	-2.481	0.0179	Cytoplasm
ATP5MG	ATP synthase membrane subunit g	2.48	0.018	Cytoplasm
CD52	CD52 molecule	2.48	0.018	Plasma Membrane
BHLHB9	basic helix-loop-helix family member b9	2.478	0.018	Cytoplasm
LUZP1	leucine zipper protein 1	2.476	0.0182	Nucleus
GFOD2	glucose-fructose oxidoreductase domain containing 2	2.475	0.0182	Extracellular Space
SLC26A6	solute carrier family 26 member 6	2.474	0.0182	Cytoplasm
PEX5	peroxisomal biogenesis factor 5	2.474	0.0182	Cytoplasm
SRPK1	SRSF protein kinase 1	2.474	0.0182	Nucleus
PLA2G4B	phospholipase A2 group IVB	2.473	0.0183	Cytoplasm
RBM42	RNA binding motif protein 42	-2.473	0.0183	Other
FKBP5	FK506 binding protein 5	2.473	0.0183	Nucleus
ANO6	anoctamin 6	2.473	0.0183	Plasma Membrane
LOC100129503	uncharacterized LOC100129503	2.472	0.0183	Other
TRIM44	tripartite motif containing 44	2.471	0.0184	Cytoplasm
RASGRP4	RAS guanyl releasing protein 4	-2.47	0.0184	Cytoplasm
FXR1	FMR1 autosomal homolog 1	2.469	0.0184	Cytoplasm
CPT1A	carnitine palmitoyltransferase 1A	-2.469	0.0184	Cytoplasm
PDGFB	platelet derived growth factor subunit B	-2.469	0.0185	Extracellular Space
FABP7	fatty acid binding protein 7	2.468	0.0185	Cytoplasm
LCAT	lecithin-cholesterol acyltransferase	-2.468	0.0185	Extracellular Space
B3GLCT	beta 3-glucosyltransferase	2.467	0.0185	Cytoplasm
WWP2	WW domain containing E3 ubiquitin protein ligase 2	-2.466	0.0186	Cytoplasm
CLK1	CDC like kinase 1	2.466	0.0186	Nucleus
KBTBD2	kelch repeat and BTB domain containing 2	2.464	0.0187	Other
SNURF	SNRPN upstream reading frame	2.464	0.0187	Nucleus
MMP10	matrix metallopeptidase 10	2.461	0.0188	Extracellular Space
DNAJC11	DnaJ heat shock protein family (Hsp40) member C11	-2.46	0.0188	Cytoplasm
GSTO2	glutathione S-transferase omega 2	-2.46	0.0188	Cytoplasm
FBXO8	F-box protein 8	2.46	0.0189	Cytoplasm
BTN3A3	butyrophilin subfamily 3 member A3	2.459	0.0189	Plasma Membrane
CCDC93	coiled-coil domain containing 93	2.457	0.019	Extracellular Space
NKG7	natural killer cell granule protein 7	2.456	0.019	Plasma Membrane
RFX1	regulatory factor X1	-2.455	0.0191	Nucleus
PARP4	poly(ADP-ribose) polymerase family member 4	2.454	0.0191	Cytoplasm
UBA7	ubiquitin like modifier activating enzyme 7	2.452	0.0192	Cytoplasm
GATAD2A	GATA zinc finger domain containing 2A	2.451	0.0193	Nucleus
MAMDC4	MAM domain containing 4	-2.45	0.0193	Cytoplasm
CFDP1	craniofacial development protein 1	2.447	0.0194	Extracellular Space
LRCH3	leucine rich repeats and calponin homology domain containing 3	2.447	0.0195	Cytoplasm
ZNF205	zinc finger protein 205	-2.446	0.0195	Nucleus
INO80D	INO80 complex subunit D	2.444	0.0196	Nucleus
TMEM38B	transmembrane protein 38B	2.443	0.0196	Nucleus
FAM160B1	family with sequence similarity 160 member B1	2.443	0.0196	Other
CUL4A	cullin 4A	2.442	0.0197	Nucleus
DCAF5	DDB1 and CUL4 associated factor 5	2.439	0.0198	Cytoplasm
IKZF1	IKAROS family zinc finger 1	2.439	0.0198	Nucleus
PRKAG2	protein kinase AMP-activated non-catalytic subunit gamma 2	-2.438	0.0199	Cytoplasm
MXD4	MAX dimerization protein 4	2.437	0.0199	Nucleus
SNX24	sorting nexin 24	-2.436	0.0199	Other
