# Supplementary material for: Differential Proinflammatory Signature in Vestibular Migraine and Meniere Disease
Source: Front Immunol. 2019 Jun 4;10:1229. doi: 10.3389/fimmu.2019.01229 (PMC6558181; doi:10.3389/fimmu.2019.01229)
Supplement: Supplementary file 3 [file Table_3.XLSX]

## Sheet: SUPP TABLE S3
Supplementary Table S3 - Differentially expressed genes in Meniere Disease with low levels of IL-1β and Vestibular Migraine (FC>2, p-value<0.02).
Symbol	Entrez Gene Name	Expr Fold Change	Expr p-value	Location
MYCN	MYCN proto-oncogene, bHLH transcription factor	-2.796	0.00827	Nucleus
CEP63	centrosomal protein 63	-2.777	0.00868	Cytoplasm
ABAT	4-aminobutyrate aminotransferase	-2.766	0.00892	Cytoplasm
PPM1B	protein phosphatase, Mg2+/Mn2+ dependent 1B	-2.737	0.00959	Cytoplasm
GAPT	GRB2 binding adaptor protein, transmembrane	-2.726	0.00985	Other
PDGFB	platelet derived growth factor subunit B	-2.658	0.0117	Extracellular Space
PPARG	peroxisome proliferator activated receptor gamma	-2.651	0.0119	Nucleus
CD101	CD101 molecule	-2.637	0.0123	Plasma Membrane
SMA5	glucuronidase beta pseudogene	-2.626	0.0126	Other
CCDC26	CCDC26 long non-coding RNA	-2.616	0.0129	Other
B3GNT5	UDP-GlcNAc:betaGal beta-1,3-N-acetylglucosaminyltransferase 5	-2.608	0.0132	Cytoplasm
BRWD3	bromodomain and WD repeat domain containing 3	-2.607	0.0132	Other
SNHG8	small nucleolar RNA host gene 8	-2.585	0.014	Other
PGA4 (includes others)	pepsinogen 4, group I (pepsinogen A)	-2.561	0.0148	Extracellular Space
KPNA2	karyopherin subunit alpha 2	-2.546	0.0153	Nucleus
SKAP2	src kinase associated phosphoprotein 2	-2.536	0.0157	Cytoplasm
RFX3	regulatory factor X3	-2.531	0.0159	Nucleus
CPT1A	carnitine palmitoyltransferase 1A	-2.493	0.0174	Cytoplasm
GCLC	glutamate-cysteine ligase catalytic subunit	-2.445	0.0196	Cytoplasm
UTP23	UTP23, small subunit processome component	-2.443	0.0196	Other
SLC25A45	solute carrier family 25 member 45	4.587	5.32e-05	Cytoplasm
GINS2	GINS complex subunit 2	4.356	0.000106	Nucleus
JADE3	jade family PHD finger 3	3.892	0.000415	Nucleus
RAD51D	RAD51 paralog D	3.752	0.00062	Nucleus
LIMS2	LIM zinc finger domain containing 2	3.688	0.000746	Cytoplasm
EPCAM	epithelial cell adhesion molecule	3.344	0.00195	Plasma Membrane
ARHGEF5	Rho guanine nucleotide exchange factor 5	3.319	0.00208	Cytoplasm
SSX3	SSX family member 3	3.183	0.00301	Other
PADI4	peptidyl arginine deiminase 4	3.163	0.00318	Cytoplasm
HHLA2	HERV-H LTR-associating 2	3.154	0.00325	Other
SPATC1	spermatogenesis and centriole associated 1	3.1	0.00376	Cytoplasm
MAPK8IP2	mitogen-activated protein kinase 8 interacting protein 2	3.081	0.00395	Cytoplasm
HPS4	HPS4, biogenesis of lysosomal organelles complex 3 subunit 2	3.043	0.00436	Cytoplasm
CPEB2	cytoplasmic polyadenylation element binding protein 2	3.036	0.00446	Cytoplasm
SNORA78	small nucleolar RNA, H/ACA box 78	3.031	0.00451	Other
RETN	resistin	3.016	0.00469	Extracellular Space
LOC100130298	hCG1816373-like	2.999	0.0049	Other
IL17RD	interleukin 17 receptor D	2.977	0.0052	Cytoplasm
TK1	thymidine kinase 1	2.953	0.00553	Cytoplasm
ACOT7	acyl-CoA thioesterase 7	2.946	0.00563	Cytoplasm
ALKBH4	alkB homolog 4, lysine demethylase	2.942	0.0057	Cytoplasm
ZNF197	zinc finger protein 197	2.929	0.00588	Nucleus
GALT	galactose-1-phosphate uridylyltransferase	2.92	0.00601	Cytoplasm
REP15	RAB15 effector protein	2.903	0.00628	Cytoplasm
ULBP2	UL16 binding protein 2	2.897	0.0064	Plasma Membrane
HP	haptoglobin	2.896	0.00641	Extracellular Space
CLIC5	chloride intracellular channel 5	2.874	0.00678	Cytoplasm
ALDOC	aldolase, fructose-bisphosphate C	2.869	0.00687	Cytoplasm
LOC729683	uncharacterized LOC729683	2.862	0.00698	Other
ADCK2	aarF domain containing kinase 2	2.85	0.00721	Cytoplasm
ANKRD20A4 (includes others)	ankyrin repeat domain 20 family member A4	2.836	0.00747	Plasma Membrane
LOC148709	actin gamma 1 pseudogene	2.833	0.00752	Other
STAG3	stromal antigen 3	2.832	0.00754	Nucleus
PGLYRP1	peptidoglycan recognition protein 1	2.811	0.00797	Plasma Membrane
ATP12A	ATPase H+/K+ transporting non-gastric alpha2 subunit	2.808	0.00803	Plasma Membrane
AFAP1L2	actin filament associated protein 1 like 2	2.804	0.0081	Cytoplasm
ZKSCAN4	zinc finger with KRAB and SCAN domains 4	2.8	0.00818	Nucleus
COL4A2	collagen type IV alpha 2 chain	2.799	0.0082	Extracellular Space
SNORA11	small nucleolar RNA, H/ACA box 11	2.798	0.00822	Other
SEPT4	septin 4	2.791	0.00838	Cytoplasm
ETV3L	ETS variant 3 like	2.789	0.00841	Other
CYLD	CYLD lysine 63 deubiquitinase	2.788	0.00844	Nucleus
SCRN2	secernin 2	2.784	0.00853	Extracellular Space
TNFRSF4	TNF receptor superfamily member 4	2.78	0.00861	Plasma Membrane
NPM3	nucleophosmin/nucleoplasmin 3	2.764	0.00897	Nucleus
GYPC	glycophorin C (Gerbich blood group)	2.76	0.00904	Plasma Membrane
LY6G5C	lymphocyte antigen 6 family member G5C	2.746	0.00937	Other
LOXHD1	lipoxygenase homology domains 1	2.744	0.00944	Extracellular Space
RASSF4	Ras association domain family member 4	2.737	0.00959	Other
APOL3	apolipoprotein L3	2.728	0.0098	Cytoplasm
SLITRK5	SLIT and NTRK like family member 5	2.721	0.00997	Plasma Membrane
PCBP2	poly(rC) binding protein 2	2.719	0.01	Nucleus
TTC1	tetratricopeptide repeat domain 1	2.719	0.01	Cytoplasm
MARCH9	membrane associated ring-CH-type finger 9	2.718	0.0101	Cytoplasm
NTSR1	neurotensin receptor 1	2.715	0.0101	Plasma Membrane
IFITM1	interferon induced transmembrane protein 1	2.715	0.0101	Plasma Membrane
PTGR1	prostaglandin reductase 1	2.711	0.0102	Cytoplasm
NKAPL	NFKB activating protein like	2.692	0.0107	Other
WASHC2A/WASHC2C	WASH complex subunit 2C	2.692	0.0107	Cytoplasm
FCRLA	Fc receptor like A	2.691	0.0108	Plasma Membrane
AURKB	aurora kinase B	2.67	0.0113	Nucleus
PGLYRP2	peptidoglycan recognition protein 2	2.665	0.0115	Plasma Membrane
APOBEC3F	apolipoprotein B mRNA editing enzyme catalytic subunit 3F	2.655	0.0117	Cytoplasm
CYB561	cytochrome b561	2.655	0.0118	Cytoplasm
SPECC1	sperm antigen with calponin homology and coiled-coil domains 1	2.643	0.0121	Nucleus
TCAM1P	testicular cell adhesion molecule 1, pseudogene	2.641	0.0122	Other
SCAMP3	secretory carrier membrane protein 3	2.639	0.0122	Cytoplasm
RPL29P2	ribosomal protein L29 pseudogene 2	2.638	0.0123	Other
CEACAM8	carcinoembryonic antigen related cell adhesion molecule 8	2.634	0.0124	Plasma Membrane
FOXM1	forkhead box M1	2.622	0.0127	Nucleus
MKRN3	makorin ring finger protein 3	2.618	0.0129	Nucleus
MT1A	metallothionein 1A	2.606	0.0133	Cytoplasm
REXO4	REX4 homolog, 3'-5' exonuclease	2.602	0.0134	Nucleus
TLR10	toll like receptor 10	2.6	0.0135	Plasma Membrane
RIPK1	receptor interacting serine/threonine kinase 1	2.599	0.0135	Plasma Membrane
PFDN6	prefoldin subunit 6	2.59	0.0138	Cytoplasm
STN1	STN1, CST complex subunit	2.585	0.014	Nucleus
CCL4	C-C motif chemokine ligand 4	2.58	0.0141	Extracellular Space
MT1E	metallothionein 1E	2.575	0.0143	Other
SST	somatostatin	2.573	0.0144	Extracellular Space
RPUSD2	RNA pseudouridylate synthase domain containing 2	2.571	0.0144	Other
CD79B	CD79b molecule	2.571	0.0145	Plasma Membrane
STRIP1	striatin interacting protein 1	2.568	0.0146	Nucleus
MECOM	MDS1 and EVI1 complex locus	2.566	0.0146	Nucleus
TRIM44	tripartite motif containing 44	2.565	0.0147	Cytoplasm
SERGEF	secretion regulating guanine nucleotide exchange factor	2.559	0.0149	Nucleus
ZNF32	zinc finger protein 32	2.554	0.015	Nucleus
TENT4B	terminal nucleotidyltransferase 4B	2.548	0.0153	Nucleus
TOMM22	translocase of outer mitochondrial membrane 22	2.545	0.0154	Cytoplasm
CERS4	ceramide synthase 4	2.541	0.0155	Cytoplasm
NDE1	nudE neurodevelopment protein 1	2.539	0.0156	Nucleus
TGIF2	TGFB induced factor homeobox 2	2.538	0.0157	Nucleus
CYFIP2	cytoplasmic FMR1 interacting protein 2	2.532	0.0159	Cytoplasm
NR1H3	nuclear receptor subfamily 1 group H member 3	2.528	0.016	Nucleus
NUB1	negative regulator of ubiquitin like proteins 1	2.527	0.0161	Nucleus
LYSMD4	LysM domain containing 4	2.526	0.0161	Other
TRAPPC6A	trafficking protein particle complex 6A	2.526	0.0161	Cytoplasm
MT1X	metallothionein 1X	2.524	0.0162	Other
SNORD13	small nucleolar RNA, C/D box 13	2.519	0.0164	Other
RSPRY1	ring finger and SPRY domain containing 1	2.515	0.0165	Other
TMEM161B	transmembrane protein 161B	2.515	0.0165	Other
OLFM4	olfactomedin 4	2.512	0.0167	Extracellular Space
IFI27L1	interferon alpha inducible protein 27 like 1	2.51	0.0167	Other
LRRC43	leucine rich repeat containing 43	2.508	0.0168	Other
ZSCAN2	zinc finger and SCAN domain containing 2	2.505	0.0169	Nucleus
PSMB7	proteasome subunit beta 7	2.504	0.017	Cytoplasm
BCL11A	B cell CLL/lymphoma 11A	2.504	0.017	Nucleus
TRAF1	TNF receptor associated factor 1	2.504	0.017	Cytoplasm
ZNF395	zinc finger protein 395	2.501	0.0171	Cytoplasm
XAF1	XIAP associated factor 1	2.499	0.0172	Nucleus
SLC6A2	solute carrier family 6 member 2	2.498	0.0172	Plasma Membrane
CCDC134	coiled-coil domain containing 134	2.495	0.0173	Other
LTA	lymphotoxin alpha	2.494	0.0174	Extracellular Space
NME6	NME/NM23 nucleoside diphosphate kinase 6	2.491	0.0175	Cytoplasm
TCEAL9	transcription elongation factor A like 9	2.49	0.0176	Other
SERPINB13	serpin family B member 13	2.486	0.0177	Cytoplasm
MRPL11	mitochondrial ribosomal protein L11	2.486	0.0177	Cytoplasm
SNORA7B	small nucleolar RNA, H/ACA box 7B	2.484	0.0178	Other
COL17A1	collagen type XVII alpha 1 chain	2.481	0.0179	Extracellular Space
ZDHHC19	zinc finger DHHC-type containing 19	2.476	0.0181	Cytoplasm
TYMS	thymidylate synthetase	2.476	0.0182	Nucleus
CCDC81	coiled-coil domain containing 81	2.475	0.0182	Cytoplasm
GNL1	G protein nucleolar 1 (putative)	2.473	0.0183	Nucleus
KAT2A	lysine acetyltransferase 2A	2.471	0.0184	Cytoplasm
PLAGL2	PLAG1 like zinc finger 2	2.471	0.0184	Nucleus
HAUS4	HAUS augmin like complex subunit 4	2.468	0.0185	Cytoplasm
UGCG	UDP-glucose ceramide glucosyltransferase	2.466	0.0186	Cytoplasm
ZDHHC5	zinc finger DHHC-type containing 5	2.462	0.0188	Nucleus
BCAS1	breast carcinoma amplified sequence 1	2.461	0.0188	Plasma Membrane
POP5	POP5 homolog, ribonuclease P/MRP subunit	2.455	0.0191	Nucleus
CCL4L1/CCL4L2	C-C motif chemokine ligand 4 like 1	2.454	0.0191	Plasma Membrane
MYL6B	myosin light chain 6B	2.453	0.0192	Cytoplasm
ICOS	inducible T cell costimulator	2.451	0.0193	Plasma Membrane
RPS29	ribosomal protein S29	2.448	0.0194	Cytoplasm
BIRC3	baculoviral IAP repeat containing 3	2.447	0.0194	Cytoplasm
UBL5	ubiquitin like 5	2.447	0.0194	Cytoplasm
FAM69A	family with sequence similarity 69 member A	2.446	0.0195	Other
MMP7	matrix metallopeptidase 7	2.441	0.0197	Extracellular Space
