# Supplementary material for: Differential Proinflammatory Signature in Vestibular Migraine and Meniere Disease
Source: Front Immunol. 2019 Jun 4;10:1229. doi: 10.3389/fimmu.2019.01229 (PMC6558181; doi:10.3389/fimmu.2019.01229)
Supplement: Supplementary file 4 [file Table_4.XLSX]

## Sheet: SUPP TABLE S4
Supplementary Table S4 – Cytokine and chemokine concentrations calculated for each patient group and healthy controls. Mann-Whitney test were carried out to test for differences for pairwise groups. In bold are the values that were considered significant for a p-value <0.05.
	CONTROLS			MDH			MDH vs Controls	MDL			MDL vs Controls	VM			VM vs Controls	MD			MD vs VM	MDH vs MDL	MDH vs VM	MDL vs VM
	N	Media	SE	N	Media	SE	p-value	N	Media	SE	p-value	N	Media	SE	p-value	N	Media	SE	p-value	p-value	p-value	p-value
CD40LG	10	18.981	6.14314	22	44.2473	7.6474	0.046136	23	45.4422	7.63597	0.043565	17	33.96	5.59032	0.092266	45	44.85	5.34	0.57	0.900598	0.610085	0.622319
IFNG	10	0.015	0.0128452	22	1.24582	0.18329	7e-06	24	0.517977	0.0954302	0.000463	16	0.665625	0.174385	0.002109	46	0.8661	0.11342	0.276	0.00115	0.019109	0.749848
IL-10	10	0.907	0.862408	24	9.70822	1.59238	0.000403	23	1.34846	0.385022	0.107118	16	6.48485	1.71853	0.006551	47	5.6173	1.03041	0.565	3.3e-05	0.166308	0.011457
IL-1B	61	2.09098	0.255866	25	22.3048	2.62262	1.63501e-12	101	1.55519	0.116185	0.189307	82	3.0062	1.47644	0.003686	126	5.6722	0.9047	5.9e-05	1.21661e-14	6.61774e-13	0.040521
IL-6	61	4.13443	0.714262	25	63.0211	16.1649	6.49648e-08	101	5.04021	0.904032	0.112689	79	5.01798	0.960797	0.667385	126	16.5444	3.84134	0.009882	3.70503e-08	3.66749e-08	0.322294
IL-8	10	102.032	65.7955	17	1159.6	233.9	0.000201	24	270.202	47.2921	0.002489	17	665.254	130.234	0.000688	41	638.977	120.939	0.270543	0.000235	0.101825	0.003038
CCL2	10	130.369	45.7324	19	4533.93	890.513	5.2e-05	24	856.379	307.807	0.003611	17	2238.82	660.334	0.0004	43	2481.35	508.473	0.634098	4.4e-05	0.042094	0.013853
CCL5	10	2773.19	722.652	24	6227.1	757.122	0.016247	23	3944.42	765.748	0.695161	17	6370.58	987.587	0.028725	47	5110.05	558.479	0.167079	0.024927	0.762635	0.029988
TNFA	61	4.98475	0.769591	26	20.2086	4.18432	1.77641e-07	101	6.07637	0.469912	0.011966	80	13.2156	7.06063	0.063728	127	8.9696	1.05292	0.025171	4.04487e-07	3.97047e-07	0.476901
CXCL1	10	98.265	34.1924	24	583.063	128.766	0.000183	24	176.571	43.0303	0.13057	17	522.988	85.9093	0.00092	48	379.817	73.4096	0.030432	3.7e-05	0.652806	0.000706
IFNA2	10	1.992	0.916054	23	6.25352	0.929982	0.009506	23	3.52439	0.862917	0.4221	18	3.05611	0.925368	0.471926	46	4.889	0.6594	0.092179	0.032337	0.007169	0.796824
IL-1RA	61	17.5221	2.06473	25	66.8921	17.6703	0.000174	101	40.4323	6.30249	0.004988	80	36.5289	4.19138	8.1e-05	126	45.6823	6.18529	0.59944	0.049921	0.136307	0.233559
IL-1A	10	0	0	22	1.36184	0.689874	0.000264	24	0.151357	0.0615212	0.004946	18	0.748889	0.602417	0.009291	46	0.7303	0.33964	0.201186	0.003487	0.017511	0.946341
IL-4	10	4.802	0.403148	24	11.4656	1.63159	0.01532	24	14.9516	2.59871	0.021615	18	10.0417	0.899519	3.3e-05	48	13.2086	1.53896	0.457773	0.598768	0.673659	0.372354
CXCL10	10	10.532	6.06359	21	142.521	34.3111	0.00019	24	250.181	108.96	0.002107	18	672.241	141.587	9.1e-05	45	199.939	60.2092	0.000108	0.106244	0.00053	0.000831
CCL22	10	19.822	8.82737	24	100.043	18.5793	0.000504	24	51.517	10.5736	0.012584	18	196.382	37.5713	0.00024	48	75.7802	11.1509	0.001138	0.019802	0.034889	0.000278
CCL3	10	2.345	1.6183	23	64.9604	16.9846	3.2e-05	24	15.7751	5.70439	0.000282	17	7.23529	1.3405	0.003483	47	39.8445	9.43215	0.001173	0.000502	0.000121	0.053386
CCL4	10	6.27	3.10977	24	222.251	44.2308	1e-05	24	47.4299	8.21891	4.4e-05	17	20.5565	3.49254	0.002344	48	134.84	25.6472	3.3e-05	3.1e-05	1e-06	0.011931
CCL8	10	0.106	0.106	24	76.5138	35.431	2.8e-05	24	2.99986	0.657585	0.003884	19	5.01635	1.52552	0.000634	48	39.7568	18.3307	0.242668	0.000196	0.007871	0.534926
CXCL5	10	41.492	13.9155	24	363.398	100.083	6.2e-05	24	125.713	56.4994	0.104083	20	315.605	97.3012	0.000108	48	244.555	59.4345	0.013774	8e-06	0.868951	3.3e-05
